# Supplementary material for: Assessment of Awareness, Knowledge, and Self-Reported Prevalence of Toxoplasmosis in the Tropical Zone of Saudi Arabia: A Cross-Sectional Study
Source: Trop Med Infect Dis. 2025 Nov 17;10(11):323. doi: 10.3390/tropicalmed10110323 (PMC12656650; doi:10.3390/tropicalmed10110323)
Supplement: Supplementary file 1 [file tropicalmed-10-00323-s001.zip]

Archive with 2 entries (2 files):
- tropicalmed-3941637 - File S1, Dataset_Toxoplasmosis_Awareness_Survey.xlsx
- tropicalmed-3941637 - Table S1.pdf
