# Supplementary material for: Assessment of Awareness, Knowledge, and Self-Reported Prevalence of Toxoplasmosis in the Tropical Zone of Saudi Arabia: A Cross-Sectional Study
Source: Trop Med Infect Dis. 2025 Nov 17;10(11):323. doi: 10.3390/tropicalmed10110323 (PMC12656650; doi:10.3390/tropicalmed10110323)
Supplement: Supplementary file 1 [file tropicalmed-10-00323-s001.zip › tropicalmed-3941637 - File S1, Dataset_Toxoplasmosis_Awareness_Survey.xlsx]

## Sheet: Sheet1
ID_Serial Number	Gender	Nationality	Age Group	Marital Status	Place of Residence (Jazan)	Place of Residence	Education Level	Occupation	Monthly Income	Have you ever heard of toxoplasmosis (cat disease)?	What is the source of your knowledge about this disease? (You may choose more than one option)	Did you know that toxoplasmosis (cat disease) may particularly affect pregnant women?	Do you think that cats may be a source of transmission of toxoplasmosis (cat disease)?	Did you know that eating undercooked meat can lead to toxoplasmosis (cat disease)?	Do you think that washing fruits and vegetables well can reduce the risk of contracting toxoplasmosis (cat disease)?	How often do you eat undercooked meat (such as steaks and lamb chops)?	How often do you eat raw or undercooked fish?	How often do you eat unwashed fruits and vegetables?	How often do you eat unpasteurized dairy products (such as raw milk and soft cheese)?	How often should you wash your hands after handling raw meat or soil?	How often do you wash fruits and vegetables before eating them?	Do you have a cat as a pet?	If yes, do you clean the litter box regularly?	If yes, who cleans the litter box?	If yes, do you wear gloves when cleaning the litter box?	If yes, do you wash your hands well after cleaning the litter box?	If yes, has your cat been vaccinated against toxoplasmosis?	Are you currently pregnant or planning to become pregnant?	Have you ever had a miscarriage or stillbirth?	If yes, how many times have you had a miscarriage or stillbirth?	If yes, when was the miscarriage or stillbirth during pregnancy?	Have you ever had a child with birth defects?	Have you ever had fever, chills, muscle aches, headache, or fatigue?	Have you ever noticed swollen lymph nodes in your neck, armpits, or groin?	Have you ever had a sore throat, cough, or shortness of breath?	Have you ever had a rash?	Have you ever experienced eye irritation, such as redness or sensitivity to light?	Have you ever experienced neurological symptoms such as confusion, seizures, or difficulty concentrating?	Have you ever been diagnosed with toxoplasmosis?	Have you ever been tested for toxoplasmosis?	If yes, when was your last test?	Have you ever been prescribed medication for toxoplasmosis?	If yes, please specify the medication	Do you think health authorities need to increase awareness about toxoplasmosis?	What sources do you prefer for accurate health information on diseases like toxoplasmosis? (You can select multiple options)	Would you like to take a blood test for toxoplasmosis?	If you have any comments or suggestions on improving awareness of toxoplasmosis in the Kingdom, please mention them here.
1	Male	Saudi	41 - 50 years	Married	Jazan	Village	Postgraduate Studies	Employee	Monthly Income 10001-15000 SAR	No	From friends or family	Yes	Yes	Yes	Yes	3	1	1	3	2	1	No											No	No	No	No	No	No	No	No				Yes	Internet and medical websites, traditional media (TV, radio), clinics and hospitals, social media, schools	No
2	Male	Saudi	51 - 60 years	Married	Jazan	Village	Postgraduate Studies	Employee	10001-15000 SAR	Yes	From friends or family	No	Yes	No	No	2	2	2	2	1	2	No											No	No	No	No	No	No	No	No				Yes	Internet and medical websites, traditional media (TV, radio), clinics and hospitals	No
3	Male	Saudi	31 - 40 years	Married	Jazan	Village	Postgraduate Studies	Employee	10001-15000 SAR	Yes	Media (TV, Radio), Internet and Social Media, Doctors' advice, From friends or family	Yes	Yes	Yes	Yes	1	3	1	1	2	1	No											No	No	No	No	No	No	No	No				Yes	Internet and medical websites	No	Tackling stray cats and providing vaccinations
4	Male	Saudi	18 - 30 years	Single	Samtah	Village	Bachelor's Degree	Student	Less than 5000 SAR	No	I do not know	I do not know the disease	I do not know the disease	I do not know the disease	I do not know the disease	3	3	3	3	3	3	No											Yes	No	Yes	Yes	No	No	No	No		No		Yes	Internet and medical websites, clinics and hospitals, social media	No
5	Male	Saudi	41 - 50 years	Married	Abu Arish	Village	Postgraduate Studies	Employee	More than 20000 SAR	Yes	Media (TV, Radio), Internet and Social Media, Doctors' advice, From friends or family	Yes	Yes	Yes	Yes	1	1	2	1	5	4	No											Yes	No	No	No	Yes	No	No	No		No		Yes	Clinics and hospitals	Yes	I want to communicate with you on my phone number, so how do I contact you to make me a blood test for cat sickness?
6	Male	Saudi	31 - 40 years	Married	Sabya	Village	Bachelor's Degree	Employee	10001-15000 SAR	No	I do not know	I do not know the disease	I do not know the disease	I do not know the disease	I do not know the disease	1	1	1	1	5	5	No											Yes	No	Yes	No	Yes	No	No	No		No		Yes	Social Media	Maybe
7	Male	Non-Saudi	51 - 60 years	Married	Samtah	Village	High School	Unemployed	5001-10000 SAR	Yes	From friends or family	No	No	No	No	2	2	3	3	1	1	Yes	Yes	Other people	Yes	Yes	No						Yes	No	Yes	No	Yes	No	No	No		No		not sure	Internet and medical websites, traditional media (TV, radio), clinics and hospitals, social media	Yes
8	Female	Saudi	31 - 40 years	Married	Samtah	Village	Less than High School	Housewife	5001-10000 SAR	No	I do not know	I do not know the disease	I do not know the disease	I do not know the disease	I do not know the disease	2	2	2	2	3	3	Yes	Yes	Other people	Yes	Yes	No	Yes	Yes			No	Yes	No	Yes	Yes	Yes	Yes	No	No		No		not sure	Internet and medical websites, traditional media (TV, radio), clinics and hospitals, social media	Yes
9	Female	Saudi	41 - 50 years	Married	Samtah	City	Diploma	Employee	5001-10000 SAR	Yes	Media (TV, Radio), Internet and Social Media, Doctors' advice, From friends or family	Yes	Yes	No	Yes	1	1	1	1	3	3	No						No	Yes			No	Yes	No	Yes	No	Yes	No	No	Yes	11 years ago	No		Yes	Internet and medical websites, traditional media (TV, radio), social media	No
10	Male	Saudi	18 - 30 years	Single	Jazan	City	Bachelor's Degree	Student	15001-20000 SAR	Yes	Internet & Social Media	Yes	Yes	No	Yes	1	1	3	1	5	3	No											Yes	No	Yes	No	Yes	Yes	No	No				Yes	Internet and medical websites, traditional media (TV, radio), clinics and hospitals, social media	Maybe
11	Female	Saudi	41 - 50 years	Married	Samtah	City	High School	Housewife	Less than 5000 SAR	Yes	Media (TV, Radio), Internet and Social Media, Doctors' advice, From friends or family	Yes	Yes	No	No	2	1	1	1	5	5	No						Yes	Yes			No	No	No	No	No	No	No	Yes	Yes	24 years ago 😅	Yes	I don't remember	Yes	Internet and medical websites, traditional media (TV, radio), clinics and hospitals, social media	Yes	Include the analysis among the blood tests for the woman who is about to become pregnant to avoid miscarriage later
12	Female	Saudi	18 - 30 years	Single	Samtah	City	Bachelor's Degree	Student	Less than 5000 SAR	No	I do not know	I do not know the disease	Yes	No	I do not know the disease	1	1	1	1	3	5	No						No	No			No	Yes	No	No	No	Yes	No	No	No		No		Yes	Internet and medical websites, traditional media (TV, radio), clinics and hospitals, social media	Maybe
13	Female	Saudi	18 - 30 years	Single	Ahad Al-Masarhah	City	High School	Student	5001-10000 SAR	Yes	Media (TV, Radio), Internet and Social Media, Doctors' advice, From friends or family	Yes	Yes	Yes	Yes	1	1	1	1	5	5	No						No	No			No	No	No	No	No	No	No	No	No		No		Yes	Internet and medical websites, traditional media (TV, radio), clinics and hospitals, social media	Maybe
14	Male	Saudi	18 - 30 years	Single	Jazan	City	Bachelor's Degree	Student	Less than 5000 SAR	No	I do not know	No	No	Yes	No	1	1	1	1	1	1	No						No	No			No	No	No	No	No	No	No	No	No		No		No	social Media,	No
15	Female	Saudi	18 - 30 years	Single	Dhamad	City	Bachelor's Degree	Student	More than 20000 SAR	Yes	Internet and Social Media, Doctors' Advice	Yes	Yes	Yes	Yes	1	1	1	1	5	5	No						No					Yes	Yes	Yes	Yes	No	No	No	No		No		Yes	Internet and medical websites, clinics and hospitals, social media	Yes	I think that awareness of this disease should be raised and its details such as that cats have vaccination while humans do and that it is possible to get it from body meat and not just cats. Because I noticed a lot of misinformation, especially among the elderly, and unfortunately mothers, I think a big media campaign should be carried out with the participation of many parties, such as schools, …
16	Female	Saudi	18 - 30 years	Married	Samtah	City	Bachelor's Degree	Housewife	Less than 5000 SAR	No	I do not know	I do not know the disease	I do not know the disease	I do not know the disease	I do not know the disease	1	1	1	1	5	3	No						Yes	No			No	Yes	No	Yes	No	No	No	No	No				No	Internet and medical websites	Maybe
17	Female	Saudi	31 - 40 years	Married	Jazan	City	Bachelor's Degree	Employee	5001-10000 SAR	Yes	From friends or family	No	Yes	No	Yes	1	1	4	5	5	5	No						Yes	No			No	Yes	No	Yes	No	No	No	No	No		No		Yes	Traditional media (TV, radio), social media	No
18	Female	Saudi	18 - 30 years	Single	Samtah	City	Bachelor's Degree	Student	Less than 5000 SAR	Yes	Doctors' Tips	Yes	Yes	No	No	1	1	1	1	1	5	No											Yes	No	Yes	No	No	No	No	No				Yes	Internet and medical websites, traditional media (TV, radio), clinics and hospitals, social media	No
19	Female	Saudi	18 - 30 years	Single	Jazan	City	Bachelor's Degree	Student	Less than 5000 SAR	Yes	Media (TV, Radio), Internet and Social Media	Yes	Yes	No	Yes	1	1	2	2	5	5	No						No	No			No	No	No	No	No	No	No	No	No		No		Yes	Internet and medical websites	Maybe
20	Male	Saudi	51 - 60 years	Married	Jazan	City	Bachelor's Degree	Employee	15001-20000 SAR	Yes	Media (TV, Radio)	Yes	Yes	No	Yes	1	1	1	1	5	5	No											No	No	No	No	No	No	No	No				Yes	Traditional media (TV, radio), social media	No
21	Male	Saudi	18 - 30 years	Single	Abu Arish	City	Bachelor's Degree	Student	Less than 5000 SAR	Yes	Internet & Social Media	No	Yes	No	No	2	1	1	1	4	5	No											No	No	No	No	No	No	No	No		No		Yes	Internet and medical websites, clinics and hospitals, social media	No
22	Male	Saudi	18 - 30 years	Single	Abu Arish	City	High School	Student	Less than 5000 SAR	No	I do not know	Yes	Yes	No	Yes	3	3	3	3	3	3	No											Yes	No	Yes	No	Yes	No	No	No				Yes	Internet and medical websites	Maybe
23	Female	Saudi	Less than 18 years	Single	Jazan	City	High School	Student	Less than 5000 SAR	Yes	Media (TV, Radio), Internet and Social Media, Doctors' advice, From friends or family	No	Yes	No	Yes	1	1	1	2	5	5	No						No	No			No	Yes	No	Yes	Yes	Yes	Yes	No	No		No		Yes	Internet and medical websites, traditional media (TV, radio), clinics and hospitals, social media	No
24	Male	Saudi	18 - 30 years	Single	Samtah	City	Bachelor's Degree	Student	Less than 5000 SAR	Yes	I do not know	No	I do not know the disease	Yes	Yes	1	1	1	1	5	5	No											Yes	No	Yes	No	Yes	Yes	No	No		No		Yes	Internet and medical websites, traditional media (TV, radio), clinics and hospitals, social media	Yes
25	Male	Saudi	18 - 30 years	Single	Jazan	City	Bachelor's Degree	Student	Less than 5000 SAR	No	I do not know	I do not know the disease	I do not know the disease	I do not know the disease	I do not know the disease	1	1	3	1	2	4	Yes	Yes	I am	No	Yes	I do not know						Yes	No	No	No	Yes	No	No	No		No		Yes	Social Media	Maybe
26	Female	Saudi	41 - 50 years	Married	Jazan	City	Postgraduate Studies	Employee	More than 20000 SAR	No	I do not know	I do not know the disease	I do not know the disease	I do not know the disease	I do not know the disease	1	1	2	2	4	4	Yes	Yes	Other people	Yes	Yes	No	No	Yes			No	Yes	Yes	Yes	Yes	Yes	No	No	No		No		Yes	Internet and medical websites, social media	Yes
27	Male	Non-Saudi	18 - 30 years	Single	Baish	City	High School	Student	Less than 5000 SAR	No	I do not know	I do not know the disease	I do not know the disease	I do not know the disease	Yes	1	1	1	1	1	1	No						No	No			No	No	No	No	No	No	No	No	No	No	No	No	Yes	Clinics and Hospitals, Social Media	No	No
28	Male	Saudi	31 - 40 years	Married	Samtah	City	Bachelor's Degree	Employee	5001-10000 SAR	No	I do not know	I do not know the disease	I do not know the disease	No	No	3	1	1	1	1	2	No											No	No	Yes	No	No	No	No	No		No		Yes	Social Media	No
29	Male	Saudi	18 - 30 years	Single	Ahad Al-Masarhah	City	High School	Student	Less than 5000 SAR	No	Media (TV, Radio)	No	Yes	No	Yes	1	1	3	1	3	2	No											No	No	No	Yes	No	No	No	No		No		Yes	Internet and medical websites, clinics and hospitals	No
30	Male	Saudi	31 - 40 years	Married	Samtah	City	Bachelor's Degree	Employee	15001-20000 SAR	Yes	Internet & Social Media	Yes	Yes	Yes	Yes	1	1	3	2	5	5	No											Yes	No	Yes	No	Yes	Yes	No	No		No		Yes	Internet and medical websites, clinics and hospitals, social media	Maybe
31	Male	Saudi	41 - 50 years	Married	Samtah	City	Bachelor's Degree	Employee	15001-20000 SAR	No	I do not know	I do not know the disease	I do not know the disease	I do not know the disease	I do not know the disease	2	1	3	2	5	4	No											Yes	No	Yes	No	Yes	Yes	No	No		No		Yes	Internet and medical websites, traditional media (TV, radio), clinics and hospitals, social media, schools and work	Maybe
32	Female	Saudi	18 - 30 years	Single	Jazan	Village	Bachelor's Degree	Student	More than 20000 SAR	Yes	Internet and Social Media, Doctors' Advice	Yes	Yes	No	No	1	1	2	1	5	2	No						No				No	No	No	Yes	No	Yes	Yes	No	No		No		Yes	Internet and medical websites, social media,	No
33	Male	Saudi	18 - 30 years	Single	Ahad Al-Masarhah	Village	Bachelor's Degree	Student	Less than 5000 SAR	No	I do not know	No	I do not know the disease	I do not know the disease	I do not know the disease	1	1	1	1	4	4	Yes	Yes	I am	Yes	Yes	No						No	No	No	No	No	No	No	No		No		Yes	Internet and medical websites, traditional media (TV, radio), social media	Yes
34	Female	Saudi	18 - 30 years	Single	Abu Arish	Village	High School	Student	10001-15000 SAR	No	I do not know	I do not know the disease	I do not know the disease	I do not know the disease	I do not know the disease	1	1	3	1	5	3	No						No	No				No	No	Yes	Yes	Yes	Yes	No	No				Yes	Internet and medical websites, clinics and hospitals, social media	Maybe
35	Female	Saudi	41 - 50 years	Married	Jazan	Village	Bachelor's Degree	Housewife	Less than 5000 SAR	Yes	From friends or family	Yes	Yes	No	Yes	1	1	1	1	5	5	No						No	Yes			No	Yes	No	No	No	No	No	No	No		No		Yes	Internet and medical websites, traditional media (TV, radio), clinics and hospitals, social media	Yes
36	Male	Saudi	18 - 30 years	Single	Dhamad	Village	Bachelor's Degree	Student	Less than 5000 SAR	No	I do not know	No	I do not know the disease	I do not know the disease	I do not know the disease	1	1	2	1	4	3	No											No	No	Yes	No	Yes	No	No	No				Yes	Internet and medical websites, social media	Maybe
37	Male	Saudi	18 - 30 years	Single	Dhamad	Village	Bachelor's Degree	Student	10001-15000 SAR	Yes	Internet & Social Media	No	Yes	No	No	1	1	2	1	5	4	Yes	Yes	I am	Yes	Yes	No						Yes	No	Yes	Yes	Yes	No	No	No		No		Yes	Internet and medical websites, clinics and hospitals, social media	Maybe
38	Male	Saudi	18 - 30 years	Single	Jazan	Village	Bachelor's Degree	Student	Less than 5000 SAR	No	I do not know	I do not know the disease	I do not know the disease	Yes	Yes	1	1	1	1	1	3	No						No	No			No	No	No	No	No	No	No	No	No		No		Yes	Internet and medical websites, traditional media (TV, radio), clinics and hospitals	No
39	Female	Saudi	41 - 50 years	Married	Samtah	Village	High School	Housewife	Less than 5000 SAR	Yes	From friends or family	Yes	Yes	Yes	Yes	1	1	1	1	1	1	No						No	No			Yes	No	No	Yes	No	Yes	Yes	No	No		No		Yes	Social Media	Maybe
40	Male	Non-Saudi	18 - 30 years	Single	Jazan	Village	Bachelor's Degree	Student	5001-10000 SAR	No	I do not know	I do not know the disease	I do not know the disease	I do not know the disease	I do not know the disease	1	1	1	1	5	5	No											Yes	No	Yes	No	Yes	Yes	No	No		No		not sure	Internet and medical sites, traditional media (TV, radio), social media,	No
41	Male	Saudi	18 - 30 years	Single	Dhamad	Village	High School	Student	Less than 5000 SAR	No	I do not know	I do not know the disease	Yes	I do not know the disease	Yes	1	1	1	1	5	5	No											Yes	No	Yes	Yes	No	No	No	No				Yes	Internet and medical websites, social media	No
42	Male	Saudi	41 - 50 years	Married	Samtah	Village	Postgraduate Studies	Employee	15001-20000 SAR	Yes	Media (TV, Radio), Internet and Social Media	No	I do not know the disease	No	Yes	1	1	1	1	5	5	No											No	Yes	Yes	No	Yes	No	No	No		No		Yes	Internet and medical websites, traditional media (TV, radio), clinics and hospitals, social media	No
43	Male	Saudi	18 - 30 years	Single	Al-Aridah	Village	High School	Student	Less than 5000 SAR	No	I do not know	No	Yes	No	Yes	1	1	2	2	2	3	No											No	No	No	No	No	No	No	No		No		Yes	Internet and medical websites	No
44	Female	Saudi	18 - 30 years	Single	Baish	Village	Bachelor's Degree	Student	Less than 5000 SAR	Yes	From friends or family	Yes	Yes	No	Yes	1	1	3	1	5	4	No						No	No			No	Yes	Yes	Yes	Yes	No	No	No	No		No		Yes	Internet and medical websites, clinics and hospitals, social media	Maybe
45	Female	Saudi	18 - 30 years	Single	Jazan	City	Bachelor's Degree	Unemployed	Less than 5000 SAR	Yes	Doctors' Tips	Yes	Yes	No	Yes	1	1	1	1	2	4	No						No	No			No	No	No	No	No	No	No	No	No		No		Yes	Clinics and hospitals	No
46	Female	Saudi	18 - 30 years	Single	Sabya	City	Bachelor's Degree	Student	Less than 5000 SAR	Yes	Internet & Social Media	Yes	Yes	No	I do not know the disease	1	1	1	1	5	5	No						No					Yes	No	Yes	No	No	No	No	No		No		Yes	Internet and medical websites, clinics and hospitals, social media	Maybe
47	Female	Saudi	18 - 30 years	Single	Baish	City	Bachelor's Degree	Student	Less than 5000 SAR	Yes	Doctors' Tips	Yes	Yes	Yes	Yes	1	1	1	2	5	5	No						No	No			No	Yes	No	Yes	No	No	No	No	No		No		Yes	Clinics and hospitals	Maybe
48	Female	Saudi	18 - 30 years	Single	Abu Arish	City	Bachelor's Degree	Student	Less than 5000 SAR	Yes	Doctors' Tips	Yes	Yes	Yes	Yes	1	1	1	3	2	3	No						No	No			No	Yes	No	Yes	No	Yes	No	No	No		No		Yes	Internet and medical websites, clinics and hospitals, social media	Maybe
49	Female	Saudi	18 - 30 years	Married	Sabya	City	Bachelor's Degree	Housewife	Less than 5000 SAR	Yes	Internet and social media, from friends or family	Yes	Yes	No	Yes	1	1	1	1	5	5	No											Yes	Yes	Yes	No	Yes	Yes	No	No				Yes	Internet and medical websites, clinics and hospitals, social media	No
50	Female	Saudi	18 - 30 years	Married	Sabya	City	Bachelor's Degree	Employee	More than 20000 SAR	Yes	From friends or family	Yes	Yes	No	Yes	1	1	1	1	5	2	No						No	No			No	Yes	Yes	Yes	No	Yes	Yes	No	No		No		Yes	Internet and medical websites, social media	No
51	Female	Saudi	18 - 30 years	Single	Samtah	City	Bachelor's Degree	Employee	Less than 5000 SAR	No	I do not know	I do not know the disease	I do not know the disease	No	Yes	1	1	1	1	5	5	No						No	No			No	Yes	No	Yes	Yes	Yes	Yes	No	No		No		not sure	Internet and medical websites, social media	No
52	Female	Saudi	18 - 30 years	Married	Sabya	City	Bachelor's Degree	Unemployed	Less than 5000 SAR	No	I do not know	I do not know the disease	I do not know the disease	I do not know the disease	I do not know the disease	1	1	1	1	5	5	No						No	No			No	No	No	No	No	No	No	No	No		No		Yes	Social Media	Yes
53	Female	Saudi	18 - 30 years	Single	Jazan	City	Bachelor's Degree	Employee	10001-15000 SAR	Yes	Internet & Social Media	Yes	No	Yes	Yes	1	1	2	3	4	4	Yes	Yes	I am	Yes	Yes	Yes	No	No				Yes	No	No	No	No	No	No	No		No		not sure	Clinics and hospitals	Maybe
54	Female	Saudi	18 - 30 years	Single	Ahad Al-Masarhah	City	Bachelor's Degree	Student	Less than 5000 SAR	No	I do not know	I do not know the disease	I do not know the disease	I do not know the disease	I do not know the disease	1	2	2	3	3	4	No						No	No				Yes	No	Yes	Yes	Yes	Yes	No	No		No		Yes	Internet and medical websites, traditional media (TV, radio), clinics and hospitals, social media	Yes
55	Female	Saudi	31 - 40 years	Married	Sabya	City	Bachelor's Degree	Employee	10001-15000 SAR	Yes	Internet and social media, from friends or family	Yes	Yes	Yes	Yes	1	1	1	1	5	5	No						No	No				Yes	No	Yes	No	No	No	No	No		No		Yes	Internet and medical websites, social media	No
56	Male	Saudi	18 - 30 years	Single	Jazan	City	High School	Student	Less than 5000 SAR	Yes	Doctors' Tips	Yes	Yes	Yes	Yes	1	1	1	1	1	1	No											No	No	No	No	No	No	No	No		No		No	Internet and medical websites, clinics and hospitals	Maybe
57	Male	Saudi	18 - 30 years	Single	Al-Dair	City	High School	Student	Less than 5000 SAR	No	Media (TV, Radio)	Yes	Yes	Yes	Yes	1	1	1	1	1	1	No						No			From seven months to nine months	No	No	No	No	No	No	No	No	No		No		No	Internet and medical websites, clinics and hospitals	No
58	Male	Saudi	18 - 30 years	Single	Ahad Al-Masarhah	City	High School	Student	Less than 5000 SAR	No	I do not know	I do not know the disease	I do not know the disease	I do not know the disease	I do not know the disease	1	1	1	1	1	1	No											No	No	Yes	Yes	Yes	Yes	No	No				Yes	Internet and medical websites, clinics and hospitals	Maybe
59	Male	Non-Saudi	18 - 30 years	Single	Samtah	City	High School	Unemployed	Less than 5000 SAR	No	I do not know	Yes	Yes	Yes	Yes	1	1	1	1	2	2	No											No	No	No	No	No	No	No	No		No		Yes	Internet and medical websites, traditional media (TV, radio), clinics and hospitals	Maybe
60	Female	Saudi	18 - 30 years	Single	Samtah	City	High School	Employee	5001-10000 SAR	Yes	Internet and social media, from friends or family	No	Yes	No	No	1	1	1	1	5	4	No						Yes	No		From one to three months	No	No	No	Yes	Yes	Yes	No	No	No		No		Yes	Internet and medical websites, social media	No
61	Male	Saudi	Less than 18 years	Single	Samtah	City	High School	Student	Less than 5000 SAR	Yes	Media (TV, Radio)	Yes	Yes	Yes	Yes	2	2	2	2	2	2	Yes	Yes	I am	Yes	Yes	Yes						Yes	Yes	Yes	No	Yes	Yes	No	No		No		Yes	Internet and medical websites	Yes
62	Male	Saudi	18 - 30 years	Single	Samtah	City	High School	Unemployed	Less than 5000 SAR	No	I do not know	I do not know the disease	I do not know the disease	I do not know the disease	I do not know the disease	1	1	1	1	5	5	Yes	No	Other people	No	Yes	I do not know						Yes	No	Yes	No	No	Yes	No	No		No		Yes	Clinics and hospitals	Yes
63	Male	Saudi	18 - 30 years	Single	Samtah	City	High School	Student	Less than 5000 SAR	Yes	Media (TV, Radio), Internet and Social Media	Yes	Yes	Yes	Yes	1	1	2	2	3	3	Yes	No	Other people	Yes	No	Yes	No	No		From seven months to nine months	No	Yes	Yes	Yes	Yes	Yes	Yes	Yes	Yes		Yes		Yes	Internet and medical websites, Traditional media (TV/radio)	Maybe
64	Male	Non-Saudi	18 - 30 years	Single	Samtah	City	High School	Unemployed	Less than 5000 SAR	Yes	Internet and social media, from friends or family	Yes	Yes	Yes	Yes	1	1	1	1	5	4	No											Yes	No	Yes	Yes	No	No	No	No				Yes	Internet and medical websites, social media	Maybe
65	Female	Non-Saudi	41 - 50 years	Married	Jazan	City	High School	Housewife	Less than 5000 SAR	Yes	Internet & Social Media	Yes	Yes	I do not know the disease	Yes	1	1	1	1	5	5	No						No	Yes	6 Miscarriages	From one to three months	No	No	No	Yes	No	No	No	No	No		No		Yes	Internet and medical websites, traditional media (TV, radio), clinics and hospitals, social media	Maybe
66	Male	Saudi	18 - 30 years	Single	Samtah	City	High School	Student	Less than 5000 SAR	Yes	From friends or family	I do not know the disease	No	No	Yes	1	1	1	1	3	1	No						No	No		at birth	No	No	No	No	No	No	No	No	No		No		No	Clinics and hospitals	No	None
67	Male	Saudi	18 - 30 years	Single	Samtah	City	Bachelor's Degree	Student	Less than 5000 SAR	Yes	Internet & Social Media	No	Yes	Yes	Yes	1	1	3	1	4	3	No						No	No	Not even once	at birth	No	No	Yes	No	Yes	Yes	Yes	No	No		Yes		Yes	Internet and medical websites	No
68	Male	Saudi	18 - 30 years	Single	Samtah	Village	Bachelor's Degree	Student	Less than 5000 SAR	No	I do not know	I do not know the disease	I do not know the disease	I do not know the disease	I do not know the disease	1	1	1	1	5	5	No											Yes	No	Yes	Yes	No	No	No	No		No		not sure	Internet and medical websites	No
69	Male	Saudi	18 - 30 years	Single	Samtah	Village	Diploma	Unemployed	Less than 5000 SAR	No	Internet & Social Media	I do not know the disease	I do not know the disease	Yes	Yes	1	1	5	3	4	3	No											Yes	Yes	Yes	No	No	No	No	No		No		not sure	Social Media	Maybe
70	Male	Saudi	18 - 30 years	Single	Samtah	Village	Bachelor's Degree	Student	Less than 5000 SAR	No	Media (TV, Radio), Internet and Social Media, Doctors' advice, From friends or family	I do not know the disease	I do not know the disease	No	Yes	1	1	1	1	5	5	No											Yes	No	Yes	No	Yes	Yes	No	No				Yes	Internet and medical websites, traditional media (TV, radio), clinics and hospitals, social media	No
71	Male	Non-Saudi	18 - 30 years	Single	Samtah	Village	High School	Unemployed	Less than 5000 SAR	Yes	Media (TV, Radio), Internet and Social Media, From friends or family	No	Yes	No	Yes	1	1	1	1	5	5	No											No	No	Yes	Yes	Yes	Yes	No	No		No		not sure	Internet and medical websites, social media	Maybe
72	Female	Saudi	18 - 30 years	Married	Samtah	Village	Bachelor's Degree	Unemployed	Less than 5000 SAR	Yes	Internet & Social Media	Yes	Yes	Yes	Yes	1	1	1	1	5	5	No						No	No				Yes	No	Yes	Yes	Yes	No	No	No		No		Yes	Internet and medical websites	No
73	Male	Saudi	18 - 30 years	Single	Samtah	Village	High School	Unemployed	Less than 5000 SAR	Yes	Internet and social media, from friends or family	Yes	Yes	Yes	Yes	1	1	1	1	1	1	Yes	Yes	I am	Yes	Yes	I do not know						No	No	No	Yes	No	No	No	No		No		Yes	Internet and medical websites, social media	No
74	Male	Saudi	18 - 30 years	Single	Samtah	Village	Diploma	Unemployed	Less than 5000 SAR	Yes	Media (TV, radio), from friends or family	Yes	No	Yes	Yes	1	1	1	1	5	5	No											No	No	No	No	No	No	No	No		No		Yes	Traditional media (TV, radio), social media	No
75	Male	Saudi	18 - 30 years	Single	Samtah	Village	Diploma	Employee	Less than 5000 SAR	No	Internet & Social Media	No	Yes	Yes	Yes	1	1	1	1	4	5	No											No	No	No	No	No	No	No	No				not sure	Internet and medical websites, traditional media (TV, radio), clinics and hospitals, social media	No
76	Female	Saudi	31 - 40 years	Married	Samtah	Village	Bachelor's Degree	Housewife	Less than 5000 SAR	Yes	From friends or family	Yes	Yes	Yes	No	3	5	4	3	5	4	No						No	No		at birth	No	No	No	No	No	No	No	No	No		No		No	internet And Medical Sites,	No
77	Female	Saudi	41 - 50 years	Single	Samtah	Village	Bachelor's Degree	Employee	Less than 5000 SAR	Yes	Internet & Social Media	Yes	Yes	No	Yes	1	1	1	1	5	3	Yes	Yes	Other people	Yes	Yes	Yes	No	No	No		No	No	No	Yes	No	Yes	No	No	No		No		Yes	Social Media	Maybe
78	Male	Non-Saudi	18 - 30 years	Single	Samtah	Village	High School	Unemployed	Less than 5000 SAR	No	I do not know	I do not know the disease	Yes	I do not know the disease	Yes	1	1	5	1	1	5	No						Yes	No		From one to three months	No	Yes	No	Yes	Yes	Yes	Yes	No	No		No		Yes	Internet and medical websites, traditional media (TV, radio), social media	No
79	Male	Saudi	18 - 30 years	Single	Samtah	Village	Bachelor's Degree	Student	Less than 5000 SAR	No	I do not know	I do not know the disease	Yes	No	Yes	1	2	4	2	5	2	Yes	No	Other people	No	Yes	No						Yes	No	Yes	Yes	No	Yes	No	No		No		Yes	Internet and medical websites, traditional media (TV, radio), social media	No
80	Male	Saudi	18 - 30 years	Single	Samtah	Village	Diploma	Student	Less than 5000 SAR	No	I do not know	I do not know the disease	No	I do not know the disease	I do not know the disease	1	1	3	2	5	4	Yes	Yes	Other people	Yes	Yes	Yes						Yes	No	Yes	No	Yes	No	No	No		No		Yes	Clinics and hospitals	No
81	Male	Saudi	18 - 30 years	Single	Samtah	City	Bachelor's Degree	Student	Less than 5000 SAR	Yes	Media (TV/Radio), Internet and Social Media, Doctors Advice	No	No	No	No	4	1	3	2	3	3	Yes	Yes	I am	Yes	Yes	I do not know						No	No	No	No	No	No	No	No		No		Yes	Clinics and hospitals	No
82	Male	Saudi	18 - 30 years	Single	Samtah	City	Diploma	Employee	5001-10000 SAR	Yes	Internet and social media, doctors' advice, from friends or family	No	Yes	No	Yes	3	1	1	2	5	5	Yes	Yes	Other people	Yes	Yes	Yes						No	No	No	Yes	Yes	No	No	No		No		not sure	Internet and medical websites, traditional media (TV, radio), clinics and hospitals, social media	Maybe
83	Female	Saudi	31 - 40 years	Divorced	Samtah	City	Diploma	Employee	5001-10000 SAR	No	Media (TV, Radio)	Yes	Yes	No	Yes	1	1	1	1	1	1	No						No	No	No	From four months to six months	No	No	No	No	No	No	No	No	No	I didn’t	No	nothing	Yes	Traditional media (TV, radio), Clinics and hospitals, Social media	No	Awareness of a café to know the disease
84	Male	Saudi	41 - 50 years	Married	Samtah	City	Bachelor's Degree	Employee	Less than 5000 SAR	No	I do not know	No	I do not know the disease	I do not know the disease	I do not know the disease	2	1	1	4	5	4	Yes	Yes	I am	No	Yes	Yes						No	No	Yes	No	No	No	No	No		No		Yes	Social Media	No
85	Female	Saudi	18 - 30 years	Married	Jazan	City	Less than High School	Unemployed	Less than 5000 SAR	Yes	From friends or family	Yes	Yes	I do not know the disease	Yes	1	1	1	1	1	1	No						No	No	0		No	Yes	No	No	No	No	No	No	No	two months	No		No	Internet and medical websites	No
86	Male	Saudi	18 - 30 years	Single	Samtah	City	High School	Student	Less than 5000 SAR	No	I do not know	Yes	Yes	No	No	1	1	5	2	1	3	Yes	Yes	Other people	No	No	I do not know	No	No			No	Yes	No	Yes	No	No	No	No	No		No		Yes	Clinics and hospitals	No
87	Male	Saudi	18 - 30 years	Single	Samtah	City	Bachelor's Degree	Student	Less than 5000 SAR	No	I do not know	I do not know the disease	I do not know the disease	I do not know the disease	I do not know the disease	1	1	1	2	5	5	No											No	No	No	No	No	No	No	No				Yes	Internet and medical websites, social media	Maybe
88	Female	Saudi	51 - 60 years	Widowed	Samtah	City	Less than High School	Housewife	Less than 5000 SAR	No	I do not know	No	No	No	No	1	1	1	1	1	1	No						No	Yes	4	From one to three months	Yes	Yes	No	Yes	No	Yes	No	No	No		No		Yes	Internet and medical websites, traditional media (TV, radio), clinics and hospitals	No
89	Female	Saudi	31 - 40 years	Married	Samtah	City	Bachelor's Degree	Employee	15001-20000 SAR	Yes	From friends or family	Yes	Yes	No	Yes	1	1	1	1	5	5	No											No	No	No	No	No	No	No	No				Yes	Internet and medical websites, traditional media (TV, radio), clinics and hospitals, social media	Yes
90	Female	Saudi	41 - 50 years	Married	Samtah	City	Bachelor's Degree	Employee	Less than 5000 SAR	No	I do not know	I do not know the disease	I do not know the disease	I do not know the disease	I do not know the disease	1	1	1	1	2	5	Yes	Yes	Other people	Yes	Yes	Yes	No	No	No		No	No	No	Yes	No	No	No	No	No		No		Yes	Clinics and hospitals	No	No
91	Male	Saudi	18 - 30 years	Single	Samtah	City	High School	Student	5001-10000 SAR	No	I do not know	I do not know the disease	I do not know the disease	I do not know the disease	I do not know the disease	1	1	1	1	1	1	No											No	No	No	No	No	No	No	No	No	No	No	not sure	Internet and medical websites	Maybe	No
92	Female	Saudi	51 - 60 years	Widowed	Samtah	City	Bachelor's Degree	Retired	Less than 5000 SAR	Yes	Internet & Social Media	Yes	Yes	No	Yes	1	1	1	1	1	1	No						No	No			No	No	No	No	No	No	No	No	No				Yes	Clinics and hospitals	No
93	Male	Non-Saudi	18 - 30 years	Single	Samtah	City	High School	Employee	Less than 5000 SAR	Yes	Media (TV, Radio)	No	Yes	No	Yes	2	3	3	4	5	5	No											Yes	No	Yes	Yes	Yes	Yes	No	No				Yes	Clinics and hospitals	Yes
94	Female	Saudi	18 - 30 years	Married	Samtah	City	High School	Housewife	Less than 5000 SAR	No	I do not know	Yes	Yes	Yes	No	1	1	1	1	5	5	Yes	Yes	Other people	No	Yes	Yes	Yes	Yes	Once	From one to three months	No	Yes	No	Yes	No	No	No	No	No		No		Yes	Internet and medical websites, traditional media (TV, radio), clinics and hospitals, social media	No
95	Female	Saudi	31 - 40 years	Married	Samtah	City	High School	Unemployed	Less than 5000 SAR	Yes	Internet & Social Media	Yes	Yes	I do not know the disease	I do not know the disease	1	1	1	1	5	5	No						Yes	Yes	5	From one to three months	No	No	No	Yes	No	No	Yes	No	No				Yes	Internet and medical websites, traditional media (TV, radio), clinics and hospitals, social media	Maybe
96	Female	Saudi	31 - 40 years	Single	Jazan	City	Bachelor's Degree	Unemployed	Less than 5000 SAR	Yes	Media (TV, Radio), Internet and Social Media, Doctors' advice, From friends or family	Yes	Yes	Yes	Yes	1	1	1	1	5	5	No						No	No			No	No	No	No	No	No	No	No	No		No		Yes	Internet and medical websites, traditional media (TV, radio), clinics and hospitals, social media	No
97	Female	Saudi	18 - 30 years	Single	Baish	City	Bachelor's Degree	Student	Less than 5000 SAR	No	I do not know	Yes	Yes	I do not know the disease	Yes	1	1	1	1	5	5	No						No	No				Yes	No	Yes	Yes	No	Yes	No	No				Yes	Internet and medical websites, traditional media (TV, radio), clinics and hospitals, social media	Maybe
98	Female	Saudi	18 - 30 years	Single	Ahad Al-Masarhah	City	Bachelor's Degree	Student	Less than 5000 SAR	No	I do not know	I do not know the disease	Yes	I do not know the disease	Yes	1	1	1	1	5	5	No						No	No				Yes	No	Yes	No	No	No	No	No		No		Yes	Internet and medical websites, clinics and hospitals, social media	No
99	Female	Saudi	18 - 30 years	Single	Ahad Al-Masarhah	City	Bachelor's Degree	Student	Less than 5000 SAR	No	I do not know	I do not know the disease	I do not know the disease	I do not know the disease	I do not know the disease	1	1	1	1	1	3	No						No	No		From one to three months	No	No	No	No	No	No	No	No	No		No		not sure	Internet and medical websites	Maybe
100	Female	Saudi	18 - 30 years	Single	Samtah	City	Diploma	Employee	Less than 5000 SAR	Yes	From friends or family	Yes	Yes	I do not know the disease	Yes	1	1	1	1	5	2	No											Yes	No	Yes	Yes	Yes	Yes	No	No		No		Yes	Internet and medical websites, traditional media (TV, radio), social media	Maybe
101	Female	Saudi	More than 60 years	Widowed	Sabya	City	Less than High School	Housewife	Less than 5000 SAR	Yes	Media (TV, Radio), Internet and Social Media, Doctors' advice, From friends or family	Yes	Yes	Yes	Yes	1	1	1	1	5	5	No						No	No			No	No	No	No	No	No	No	No	No		No		Yes	Internet and medical websites, traditional media (TV, radio), clinics and hospitals, social media	No
102	Male	Saudi	18 - 30 years	Single	Al-Tuwal	City	Bachelor's Degree	Student	10001-15000 SAR	Yes	Internet & Social Media	No	Yes	No	Yes	1	1	3	4	3	1	Yes	No	Other people	No	No	I do not know						Yes	No	Yes	No	No	No	No	No				Yes	Internet and medical websites, clinics and hospitals, social media	Maybe
103	Male	Saudi	18 - 30 years	Single	Jazan	City	Bachelor's Degree	Student	Less than 5000 SAR	Yes	Media (TV, Radio), Internet and Social Media, Doctors' advice, From friends or family	Yes	Yes	Yes	Yes	1	1	3	1	4	2	No											No	No	Yes	No	No	Yes	No	No		No		Yes	Internet and medical websites, traditional media (TV, radio), clinics and hospitals, social media	Maybe
104	Female	Saudi	41 - 50 years	Married	Al-Tuwal	Village	Diploma	Employee	10001-15000 SAR	Yes	Internet & Social Media	Yes	Yes	Yes	Yes	1	1	1	1	1	2	No						No	No	No		No	Yes	No	Yes	Yes	Yes	Yes	No	No		No		Yes	Internet and medical websites	Maybe
105	Female	Saudi	41 - 50 years	Single	Samtah	Village	Bachelor's Degree	Employee	5001-10000 SAR	No	I do not know	No	Yes	No	Yes	1	1	1	4	5	5	No						No	No	No	at birth	No	Yes	Yes	Yes	No	No	Yes	No	No	nothing	No	nothing	Yes	Internet and medical websites, traditional media (TV, radio), clinics and hospitals, social media	No	No
106	Female	Saudi	41 - 50 years	Divorced	Samtah	Village	Bachelor's Degree	Employee	Less than 5000 SAR	Yes	From friends or family	Yes	Yes	Yes	Yes	1	1	1	1	5	5	No						No	No	No		No	No	No	No	No	No	No	No	No	No	No	No	not sure	Internet and medical websites	No	No
107	Female	Saudi	41 - 50 years	Married	Sabya	Village	Bachelor's Degree	Employee	Less than 5000 SAR	Yes	Media (TV, Radio)	Yes	Yes	I do not know the disease	Yes	1	1	1	1	1	1	Yes	Yes	Other people	Yes	Yes	Yes	No	Yes	2	From one to three months	No	Yes	No	Yes	Yes	Yes	No	No	No	No	No	No	Yes	Internet and medical websites, traditional media (TV, radio), clinics and hospitals, social media	Maybe	Thank you
108	Male	Saudi	18 - 30 years	Single	Sabya	Village	Bachelor's Degree	Employee	Less than 5000 SAR	Yes	Internet & Social Media	Yes	Yes	No	Yes	1	2	3	2	4	4	Yes	Yes	Other people	No	Yes	I do not know						Yes	No	Yes	Yes	Yes	Yes	No	No		No		Yes	Internet and medical websites, clinics and hospitals, social media	No
109	Female	Saudi	18 - 30 years	Married	Baish	Village	Bachelor's Degree	Student	Less than 5000 SAR	No	I do not know	I do not know the disease	Yes	No	I do not know the disease	1	1	1	1	5	5	No						Yes	Yes	Twice	From one to three months	No	Yes	No	No	No	No	No	No	No				not sure	Clinics and hospitals	No
110	Female	Saudi	18 - 30 years	Single	Jazan	Village	Bachelor's Degree	Student	Less than 5000 SAR	No	I do not know	I do not know the disease	Yes	Yes	Yes	1	1	1	1	5	5	No						No	No				Yes	No	No	No	No	No	Yes	No		No		Yes	Internet and medical websites, clinics and hospitals	No
111	Female	Saudi	18 - 30 years	Single	Sabya	Village	Bachelor's Degree	Student	More than 20000 SAR	No	I do not know	I do not know the disease	I do not know the disease	I do not know the disease	I do not know the disease	1	1	1	1	5	5	No						No	No			No	Yes	No	Yes	No	Yes	Yes	No	No		No		Yes	Internet and medical websites, clinics and hospitals, social media	No
112	Female	Saudi	18 - 30 years	Married	Samtah	Village	High School	Student	Less than 5000 SAR	Yes	Internet & Social Media	Yes	Yes	Yes	Yes	1	1	1	1	5	5	No						No	No				No	No	No	No	No	No	No	No		No		not sure	Internet and medical websites, clinics and hospitals	No
113	Female	Saudi	41 - 50 years	Divorced	Samtah	Village	Bachelor's Degree	Employee	Less than 5000 SAR	Yes	Media (TV, radio), from friends or family	Yes	Yes	Yes	Yes	5	5	1	4	5	5	No						No	No	No		No	Yes	No	No	No	Yes	Yes	No	No	No	No		Yes	Internet and medical websites, social media	No	Thank you
114	Female	Saudi	31 - 40 years	Married	Samtah	Village	Bachelor's Degree	Housewife	5001-10000 SAR	Yes	Media (TV, radio), from friends or family	Yes	Yes	Yes	Yes	1	1	1	1	1	1	No						No	No	Not even once		No	Yes	Yes	Yes	No	No	Yes	No	No	nothing	No	nothing	Yes	Clinics and Hospitals, Social Media	Yes	There isn't any
115	Female	Saudi	51 - 60 years	Married	Samtah	Village	Diploma	Retired	5001-10000 SAR	Yes	Media (TV, Radio)	Yes	Yes	No	No	1	1	1	1	5	1	No						No	Yes	2	From one to three months	No	No	No	Yes	No	No	No	No	No		No		Yes	Social Media	Maybe
116	Male	Saudi	51 - 60 years	Married	Ahad Al-Masarhah	Village	High School	Retired	5001-10000 SAR	No	Media (TV, Radio)	Yes	I do not know the disease	No	Yes	1	1	1	1	1	2	No											No	No	Yes	No	No	No	No	No		No		Yes	Internet and medical websites	No	Awareness by health care centers Awareness
117	Female	Saudi	31 - 40 years	Married	Samtah	City	Bachelor's Degree	Employee	Less than 5000 SAR	Yes	Media (TV, Radio), Internet and Social Media, Doctors' advice, From friends or family	Yes	Yes	Yes	Yes	5	1	1	1	4	5	Yes	Yes	I am	Yes	Yes	Yes	No	Yes	3	From seven months to nine months	No	Yes	No	No	No	No	No	No	Yes	Two years	No		Yes	Internet and medical websites, traditional media (TV, radio), clinics and hospitals, social media	No
118	Female	Saudi	41 - 50 years	Married	Samtah	City	Bachelor's Degree	Employee	Less than 5000 SAR	Yes	From friends or family	Yes	Yes	Yes	Yes	5	1	1	1	5	3	No						No	Yes	1	From four months to six months	No	Yes	Yes	Yes	Yes	Yes	Yes	No	No		No		Yes	Clinics and hospitals	Yes
119	Female	Saudi	31 - 40 years	Single	Jazan	City	Bachelor's Degree	Unemployed	Less than 5000 SAR	Yes	Internet & Social Media	Yes	Yes	Yes	Yes	2	1	1	1	2	2	No											Yes	No	Yes	No	No	No	No	No		No		Yes	Internet and medical websites	Maybe	Repetition of awareness and attention
120	Female	Saudi	18 - 30 years	Single	Samtah	City	Bachelor's Degree	Student	Less than 5000 SAR	No	Media (TV, Radio), I don't know	Yes	Yes	No	No	1	1	3	1	5	5	No						No	No				Yes	No	Yes	Yes	Yes	No	No	No				No	Internet and medical websites, social media	No
121	Female	Saudi	31 - 40 years	Married	Al-Eidabi	City	Diploma	Housewife	5001-10000 SAR	Yes	Internet and social media, doctors' advice, from friends or family	Yes	Yes	Yes	Yes	1	1	1	1	5	5	No						Yes	No	twice	From one to three months	No	No	No	Yes	Yes	Yes	No	No	No		No		Yes	Internet and medical websites, traditional media (TV, radio), clinics and hospitals, social media	No
122	Female	Saudi	18 - 30 years	Single	Samtah	City	Bachelor's Degree	Student	5001-10000 SAR	No	I do not know	I do not know the disease	I do not know the disease	I do not know the disease	I do not know the disease	1	1	2	3	5	5	Yes	Yes	I am	No	Yes	No	No	No				Yes	No	Yes	No	No	No	No	No		No		Yes	Internet and medical websites, traditional media (TV, radio), clinics and hospitals, social media	Yes
123	Male	Saudi	18 - 30 years	Single	Samtah	City	High School	Employee	5001-10000 SAR	No	From friends or family	I do not know the disease	I do not know the disease	I do not know the disease	I do not know the disease	1	1	4	1	1	3	No										No	No	No	No	No	No	No	No	No		No		not sure	Social Media	Maybe
124	Male	Saudi	18 - 30 years	Single	Farasan	City	High School	Employee	Less than 5000 SAR	No	From friends or family	I do not know the disease	I do not know the disease	I do not know the disease	I do not know the disease	1	1	4	1	1	3	No										No	No	No	No	No	No	No	No	No		No		not sure	Social Media	Maybe
125	Female	Saudi	31 - 40 years	Married	Samtah	City	Bachelor's Degree	Employee	Less than 5000 SAR	No	I do not know	Yes	Yes	Yes	Yes	3	2	1	1	1	1	No						Yes	No			No	No	No	No	No	No	No	No	Yes	4 months	No		Yes	Traditional media (TV, radio), social media	No	Thank you
126	Male	Saudi	18 - 30 years	Single	Samtah	City	High School	Student	More than 20000 SAR	Yes	From friends or family	Yes	Yes	No	No	1	1	3	1	5	1	No											No	No	No	No	No	No	No	No				Yes	Internet and medical websites	No
127	Female	Saudi	18 - 30 years	Single	Sabya	City	Bachelor's Degree	Student	Less than 5000 SAR	No	I do not know	I do not know the disease	Yes	No	I do not know the disease	1	1	3	3	5	3	No						No	No				No	No	No	No	No	Yes	No	No		No		Yes	Internet and medical websites, clinics and hospitals	Maybe
128	Male	Saudi	31 - 40 years	Married	Jazan	City	Bachelor's Degree	Employee	Less than 5000 SAR	No	I do not know	I do not know the disease	I do not know the disease	I do not know the disease	I do not know the disease	1	1	1	1	3	1	No											No	No	No	No	No	No	No	No		No		not sure	Internet and medical websites	No
129	Female	Saudi	18 - 30 years	Single	Jazan	City	Bachelor's Degree	Student	15001-20000 SAR	No	I do not know	I do not know the disease	I do not know the disease	I do not know the disease	I do not know the disease	1	1	1	1	5	5	No						No	No				Yes	No	Yes	No	Yes	Yes	No	No				Yes	Internet and medical websites, social media	Maybe
130	Female	Saudi	18 - 30 years	Single	Samtah	City	Bachelor's Degree	Student	Less than 5000 SAR	Yes	Doctors' Tips	Yes	Yes	I do not know the disease	I do not know the disease	1	1	1	1	5	5	Yes	Yes	Other people	No	Yes	I do not know	No	No	and	From one to three months	No	No	No	No	No	No	No	No	No	ت	No	ت	Yes	Internet and medical websites, clinics and hospitals	Yes	I don't know I swear
131	Female	Saudi	41 - 50 years	Married	Jazan	City	Bachelor's Degree	Employee	Less than 5000 SAR	Yes	Internet and social media, from friends or family	Yes	Yes	No	Yes	1	1	1	1	1	5	No						No	No			No	Yes	No	No	No	No	No	No	No		No		Yes	Internet and medical websites, social media	No
132	Female	Saudi	Less than 18 years	Single	Jazan	City	High School	Student	5001-10000 SAR	Yes	Internet and social media, from friends or family	No	Yes	Yes	Yes	1	1	1	1	5	5	No						No	No				Yes	No	Yes	No	Yes	Yes	No	No		No		Yes	Internet and medical websites, clinics and hospitals	Maybe
133	Female	Saudi	31 - 40 years	Single	Samtah	City	Bachelor's Degree	Housewife	Less than 5000 SAR	No	I do not know	I do not know the disease	I do not know the disease	I do not know the disease	I do not know the disease	1	1	1	1	5	5	No											No	No	Yes	No	Yes	No	No	No		No		Yes	Internet and medical websites, social media	Maybe
134	Female	Saudi	31 - 40 years	Married	Al-Aridah	City	Bachelor's Degree	Employee	Less than 5000 SAR	No	From friends or family	I do not know the disease	I do not know the disease	I do not know the disease	I do not know the disease	1	1	1	2	2	2	No						No	Yes	1	From four months to six months	Yes	No	No	No	No	No	No	No	No	No	No		No	Clinics and hospitals	No
135	Female	Saudi	18 - 30 years	Single	Sabya	City	Bachelor's Degree	Student	Less than 5000 SAR	No	I do not know	No	I do not know the disease	I do not know the disease	I do not know the disease	1	1	1	1	5	5	No						No	No				No	No	Yes	No	Yes	No	No	No		No		Yes	Internet and medical websites, social media	No
136	Female	Saudi	18 - 30 years	Married	Abu Arish	City	Bachelor's Degree	Student	Less than 5000 SAR	No	I do not know	I do not know the disease	Yes	I do not know the disease	I do not know the disease	1	1	1	1	5	5	No						Yes	No			No	No	No	Yes	No	No	No	No	No		No		Yes	Social Media	No
137	Female	Saudi	18 - 30 years	Single	Samtah	City	Bachelor's Degree	Student	Less than 5000 SAR	Yes	Internet and social media, from friends or family	Yes	Yes	Yes	Yes	2	2	3	3	5	5	Yes	No	Other people	No	No	No	No	No				Yes	No	No	No	No	Yes	No	No		No		Yes	Internet and medical websites, clinics and hospitals, social media	Maybe
138	Male	Non-Saudi	18 - 30 years	Single	Samtah	City	High School	Unemployed	10001-15000 SAR	Yes	Internet & Social Media	No	Yes	No	Yes	1	1	1	1	1	2	No											No	No	No	No	No	No	No	No				not sure	Clinics and hospitals	No
139	Male	Saudi	18 - 30 years	Single	Samtah	City	High School	Unemployed	5001-10000 SAR	No	I do not know	I do not know the disease	Yes	I do not know the disease	I do not know the disease	5	2	5	5	5	5	No											Yes	No	Yes	Yes	Yes	Yes	No	No				Yes	Traditional media (TV, radio)	Yes
140	Female	Saudi	41 - 50 years	Married	Sabya	Village	Diploma	Retired	Less than 5000 SAR	Yes	Media (TV, Radio)	I do not know the disease	Yes	Yes	Yes	1	1	1	1	5	1	No						No	No			No	No	No	Yes	No	No	No	No	No		No		Yes	Traditional media (TV, radio), Clinics and hospitals, Social media	Maybe
141	Female	Saudi	41 - 50 years	Married	Baish	Village	High School	Housewife	5001-10000 SAR	Yes	Media (TV, Radio)	Yes	Yes	No	Yes	1	1	1	1	5	5	No						No	Yes	2	From one to three months	No	Yes	Yes	No	Yes	Yes	No	No	No		No		Yes	Clinics and hospitals	Maybe	Obstetricians and gynecologists must educate patients, and if abortion occurs, it brings attention and conducting analyzes and tests about the causes of abortion.
142	Female	Saudi	18 - 30 years	Single	Samtah	Village	Bachelor's Degree	Student	Less than 5000 SAR	No	I do not know	I do not know the disease	I do not know the disease	No	I do not know the disease	1	1	1	1	1	1	No						No	No				Yes	No	No	No	No	Yes	No	No				Yes	Internet and medical websites, clinics and hospitals	Maybe
143	Female	Saudi	18 - 30 years	Single	Sabya	Village	Bachelor's Degree	Student	Less than 5000 SAR	Yes	Internet & Social Media	Yes	Yes	Yes	Yes	1	1	1	1	5	5	Yes	Yes	I am	Yes	Yes	Yes	No	No				Yes	Yes	Yes	No	Yes	Yes	No	No		No		Yes	Internet and medical websites, clinics and hospitals, social media	No
144	Female	Saudi	18 - 30 years	Single	Baish	Village	High School	Student	10001-15000 SAR	Yes	Internet and social media, from friends or family	No	Yes	No	No	1	1	1	1	1	5	No											Yes	No	No	Yes	No	No	No	No				Yes	Internet and medical websites, clinics and hospitals	Maybe
145	Female	Saudi	18 - 30 years	Single	Samtah	Village	Bachelor's Degree	Student	Less than 5000 SAR	No	I do not know	I do not know the disease	I do not know the disease	I do not know the disease	I do not know the disease	1	1	1	1	5	5	No											No	No	No	No	No	No	No	No		No		Yes	Internet and medical websites, traditional media (TV, radio), clinics and hospitals, social media	No
146	Male	Saudi	18 - 30 years	Single	Dhamad	Village	Bachelor's Degree	Employee	Less than 5000 SAR	No	I do not know	I do not know the disease	I do not know the disease	I do not know the disease	I do not know the disease	1	2	2	1	3	3	No											No	No	Yes	No	Yes	Yes	No	No				Yes	Internet and medical websites, clinics and hospitals	No
147	Female	Saudi	18 - 30 years	Single	Samtah	Village	Bachelor's Degree	Student	Less than 5000 SAR	Yes	Internet & Social Media	Yes	Yes	No	No	1	1	1	1	5	5	No						No	No				No	No	Yes	No	Yes	Yes	No	No				Yes	Internet and medical websites, clinics and hospitals, social media	No
148	Female	Saudi	31 - 40 years	Single	Samtah	City	Bachelor's Degree	Housewife	Less than 5000 SAR	Yes	Doctors' Tips	Yes	Yes	Yes	Yes	1	1	1	1	3	5	No											Yes	No	Yes	No	No	No	No	No		No		not sure	Internet and medical websites	No
149	Male	Saudi	Less than 18 years	Single	Ahad Al-Masarhah	City	High School	Student	5001-10000 SAR	No	I do not know	I do not know the disease	I do not know the disease	I do not know the disease	I do not know the disease	1	1	2	1	5	5	Yes	Yes	I am	Yes	Yes	No						No	No	Yes	No	Yes	Yes	Yes	Yes	5	Yes	5	Yes	Internet and medical websites	No
150	Male	Saudi	18 - 30 years	Single	Ahad Al-Masarhah	City	High School	Student	Less than 5000 SAR	Yes	Media (TV, Radio), Internet and Social Media	No	No	No	Yes	1	1	2	1	5	5	Yes	Yes	Other people	Yes	Yes	Yes						Yes	Yes	Yes	No	Yes	Yes	No	Yes		No		Yes	Internet and medical websites, clinics and hospitals, social media	Yes
151	Male	Saudi	18 - 30 years	Single	Sabya	City	Bachelor's Degree	Student	Less than 5000 SAR	No	I do not know	I do not know the disease	I do not know the disease	I do not know the disease	I do not know the disease	1	1	1	1	5	5	Yes	Yes	Other people	Yes	Yes	Yes	No	No				No	No	No	No	No	No	No	No		No		not sure	Internet and medical websites	Maybe
152	Female	Saudi	Less than 18 years	Single	Dhamad	City	Less than High School	Student	Less than 5000 SAR	No	From friends or family, I don't know	I do not know the disease	I do not know the disease	Yes	Yes	1	1	1	1	5	4	No						No	No				Yes	No	Yes	No	No	No	No	No		No		Yes	Internet and medical websites, traditional media (TV, radio), clinics and hospitals, social media, schools and clubs	Maybe	Spreading awareness everywhere The work of government health centers to take care of stray cats and dogs
153	Female	Saudi	18 - 30 years	Single	Ahad Al-Masarhah	City	Bachelor's Degree	Student	5001-10000 SAR	No	I do not know	I do not know the disease	I do not know the disease	I do not know the disease	I do not know the disease	1	1	2	1	5	4	No											Yes	No	Yes	No	No	No	No	No				Yes	Internet and medical websites, social media	Maybe
154	Male	Saudi	51 - 60 years	Married	Al-Tuwal	City	Less than High School	Retired	Less than 5000 SAR	No	Internet & Social Media	I do not know the disease	No	No	Yes	1	1	1	1	5	1	No											No	No	No	No	No	No	No	No		No		Yes	Clinics and hospitals	Maybe
155	Male	Saudi	18 - 30 years	Single	Samtah	City	Bachelor's Degree	Employee	15001-20000 SAR	No	I do not know	No	No	No	Yes	3	2	3	4	2	4	No						No	No		at birth	No	No	No	No	No	No	No	No	No		No		No	Clinics and hospitals	Maybe
156	Male	Non-Saudi	Less than 18 years	Single	Jazan	City	High School	Student	Less than 5000 SAR	No	Media (TV, radio), from friends or family	I do not know the disease	I do not know the disease	I do not know the disease	I do not know the disease	1	1	3	1	2	2	No											Yes	Yes	No	Yes	No	Yes	No	No		No		Yes	Traditional media (TV, radio), Clinics and hospitals	No
157	Male	Saudi	41 - 50 years	Married	Samtah	City	Diploma	Employee	More than 20000 SAR	Yes	Internet & Social Media	Yes	Yes	Yes	Yes	1	1	1	1	5	5	No											No	No	Yes	Yes	Yes	No	No	No		No		Yes	Social Media	Maybe	There isn't any
158	Male	Saudi	18 - 30 years	Single	Abu Arish	City	Bachelor's Degree	Student	5001-10000 SAR	No	I do not know	No	No	No	No	1	1	1	4	5	5	No											No	No	No	No	No	No	No	No				Yes	Internet and medical websites, social media	No
159	Male	Saudi	41 - 50 years	Married	Jazan	City	Postgraduate Studies	Employee	10001-15000 SAR	Yes	Doctors' Tips	Yes	Yes	Yes	Yes	1	1	1	1	5	2	No						No	Yes	2	From one to three months	Yes	Yes	No	Yes	Yes	Yes	No	No	No				Yes	Internet and medical websites, social media	No
160	Male	Saudi	51 - 60 years	Married	Sabya	City	High School	Retired	Less than 5000 SAR	No	I do not know	I do not know the disease	I do not know the disease	I do not know the disease	I do not know the disease	1	1	1	1	5	3	No										No	Yes	No	Yes	No	Yes	No	No	No		No		Yes	Internet and medical websites, traditional media (TV, radio), clinics and hospitals	No
161	Male	Saudi	31 - 40 years	Married	Al-Tuwal	City	Postgraduate Studies	Employee	Less than 5000 SAR	No	I do not know	Yes	Yes	Yes	Yes	1	2	3	4	1	4	No						No	No		at birth	No	No	No	No	No	No	No	No	No		No		not sure	Traditional media (TV, radio)	Yes
162	Female	Saudi	18 - 30 years	Single	Samtah	Village	Bachelor's Degree	Student	10001-15000 SAR	No	I do not know	I do not know the disease	I do not know the disease	I do not know the disease	I do not know the disease	1	1	1	1	5	4	No						No	No	0	From one to three months	No	Yes	No	Yes	No	Yes	Yes	No	No	0	No	0	Yes	Internet and medical websites, traditional media (TV, radio), clinics and hospitals, social media	No	0
163	Female	Saudi	18 - 30 years	Single	Samtah	Village	High School	Student	5001-10000 SAR	Yes	Internet & Social Media	Yes	Yes	Yes	Yes	2	2	1	1	5	5	No											Yes	No	No	No	No	Yes	No	No		No		Yes	Internet and medical websites, clinics and hospitals, social media	Maybe
164	Female	Saudi	41 - 50 years	Single	Sabya	Village	Diploma	Retired	15001-20000 SAR	Yes	Media (TV, Radio)	Yes	Yes	Yes	Yes	5	5	5	5	1	1	No						No	No			No	No	No	No	No	No	No	No	No		No		Yes	Clinics and Hospitals, Social Media	No
165	Male	Saudi	41 - 50 years	Married	Dhamad	Village	High School	Employee	10001-15000 SAR	No	I do not know	I do not know the disease	I do not know the disease	I do not know the disease	I do not know the disease	1	1	1	1	4	3	No						No	No			No	No	No	No	No	No	No	No	No		No		Yes	internet And Medical Sites,	Yes
166	Female	Saudi	18 - 30 years	Single	Samtah	Village	Bachelor's Degree	Student	10001-15000 SAR	Yes	I do not know	Yes	Yes	No	Yes	1	1	2	1	5	5	Yes	Yes	Other people	No	Yes	No	No	No			No	Yes	No	Yes	No	No	No	No	No		No		Yes	Internet and medical websites, clinics and hospitals, social media	Yes	Increasing the spotlight on it by any possible means because it is often not known to many people in the first place
167	Female	Saudi	41 - 50 years	Single	Samtah	Village	Bachelor's Degree	Employee	Less than 5000 SAR	Yes	Media (TV, Radio), Internet and Social Media	Yes	Yes	No	No	1	1	1	1	5	5	No						No					Yes	No	Yes	No	Yes	No	No	No		No		Yes	Internet and medical websites, traditional media (TV, radio), clinics and hospitals, social media	No
168	Male	Saudi	31 - 40 years	Married	Jazan	Village	Diploma	Employee	Less than 5000 SAR	Yes	I do not know	Yes	I do not know the disease	I do not know the disease	I do not know the disease	1	2	2	2	5	5	Yes	Yes	Other people	Yes	Yes	Yes	Yes	Yes	-	From four months to six months	Yes	Yes	Yes	Yes	Yes	Yes	Yes	Yes	Yes	-	Yes	-	not sure	Social Media	Yes	-
169	Female	Non-Saudi	18 - 30 years	Single	Samtah	Village	High School	Student	Less than 5000 SAR	Yes	Internet & Social Media	Yes	No	Yes	Yes	1	1	1	2	1	1	Yes	Yes	I am	Yes	Yes	No	No	No			No	Yes	No	Yes	No	No	No	No	No		No		Yes	Internet and medical websites	No
170	Male	Saudi	18 - 30 years	Single	Sabya	Village	Diploma	Student	Less than 5000 SAR	No	I do not know	I do not know the disease	I do not know the disease	I do not know the disease	I do not know the disease	1	1	1	1	5	3	No											Yes	No	No	No	No	Yes	No	No		No		Yes	Internet and medical websites	Maybe
171	Female	Saudi	41 - 50 years	Divorced	Ahad Al-Masarhah	Village	Less than High School	Housewife	Less than 5000 SAR	Yes	Media (TV, Radio)	Yes	Yes	Yes	Yes	1	1	1	1	3	3	No						No	No	Not even once	From one to three months	No	Yes	No	Yes	Yes	Yes	No	No	No		No		Yes	Traditional media (TV, radio),	No
172	Female	Saudi	18 - 30 years	Single	Jazan	Village	High School	Student	Less than 5000 SAR	Yes	Internet and social media, doctors' advice, from friends or family	Yes	Yes	No	Yes	1	1	1	1	5	5	Yes	Yes	I am	No	Yes	No	No	No				Yes	Yes	No	Yes	Yes	Yes	No	No		No		Yes	Internet and medical websites, traditional media (TV, radio), clinics and hospitals, social media	Yes
173	Male	Saudi	18 - 30 years	Single	Samtah	Village	Bachelor's Degree	Student	Less than 5000 SAR	No	I do not know	I do not know the disease	Yes	I do not know the disease	No	1	1	3	3	5	4	No											Yes	No	Yes	Yes	Yes	Yes	No	No				Yes	Internet and medical websites, clinics and hospitals, social media	Maybe
174	Female	Saudi	31 - 40 years	Married	Al-Tuwal	Village	Diploma	Housewife	More than 20000 SAR	No	Doctors advice, do not know	I do not know the disease	I do not know the disease	I do not know the disease	I do not know the disease	1	1	1	1	5	5	No						Yes	Yes	1	From one to three months	No	Yes	No	Yes	No	Yes	Yes	No	No		No		not sure	Internet and medical websites, clinics and hospitals	Maybe
175	Male	Saudi	18 - 30 years	Single	Dhamad	Village	Bachelor's Degree	Student	10001-15000 SAR	Yes	Internet & Social Media	I do not know the disease	Yes	No	Yes	1	1	1	1	1	4	No											No	No	Yes	No	Yes	Yes	No	No		No		Yes	Internet and medical websites, social media	Maybe
176	Male	Saudi	51 - 60 years	Single	Samtah	Village	Postgraduate Studies	Employee	Less than 5000 SAR	Yes	Doctors' Tips	Yes	Yes	Yes	Yes	1	1	2	3	5	5	No											No	No	No	No	No	No	No	No		No		Yes	Internet and medical websites, traditional media (TV, radio), clinics and hospitals, social media	No	Targeting schools such as primary and intermediate
177	Male	Saudi	More than 60 years	Married	Sabya	Village	Bachelor's Degree	Retired	Less than 5000 SAR	No	Internet and Social Media, Doctors' Advice	I do not know the disease	I do not know the disease	I do not know the disease	Yes	1	1	1	4	5	5	No											No	No	No	Yes	No	No	No	No		No		Yes	Internet and medical websites, traditional media (TV, radio), clinics and hospitals, social media	Maybe
178	Female	Saudi	18 - 30 years	Married	Jazan	Village	Bachelor's Degree	Student	10001-15000 SAR	Yes	Internet and social media, from friends or family	Yes	Yes	Yes	Yes	1	1	1	2	5	5	Yes	Yes	I am	No	Yes	Yes	No	No			No	Yes	No	Yes	Yes	Yes	Yes	No	No		No		Yes	Clinics and hospitals	Yes
179	Female	Saudi	18 - 30 years	Single	Samtah	Village	Bachelor's Degree	Student	10001-15000 SAR	No	I do not know	No	Yes	No	No	1	1	1	1	1	3	No						No	No			No	No	No	No	No	No	No	No	No		No		Yes	Internet and medical websites, clinics and hospitals, social media	Maybe
180	Male	Saudi	More than 60 years	Married	Samtah	Village	Diploma	Retired	10001-15000 SAR	Yes	Media (TV, Radio), Internet and Social Media	Yes	I do not know the disease	Yes	No	1	1	2	2	5	5	No											No	No	No	No	Yes	No	No	No		No		Yes	Traditional media (TV, radio), Clinics and hospitals	Maybe
181	Female	Saudi	51 - 60 years	Married	Samtah	Village	Bachelor's Degree	Retired	Less than 5000 SAR	Yes	Internet and social media, from friends or family	Yes	Yes	Yes	Yes	1	1	2	3	5	2	No						No	No			No	No	No	Yes	Yes	Yes	Yes	No	No		No		Yes	Clinics and Hospitals, Social Media	Maybe
182	Female	Saudi	51 - 60 years	Married	Abu Arish	Village	Bachelor's Degree	Retired	Less than 5000 SAR	Yes	Internet and social media, from friends or family	Yes	Yes	Yes	Yes	1	1	2	3	5	2	No						No	No			No	No	No	Yes	Yes	Yes	Yes	No	No		No		Yes	Clinics and Hospitals, Social Media	Maybe
183	Female	Saudi	18 - 30 years	Single	Samtah	Village	Bachelor's Degree	Student	Less than 5000 SAR	Yes	Internet & Social Media	Yes	Yes	No	Yes	1	1	1	1	2	4	No						No	No				No	No	Yes	No	Yes	No	No	No		No		Yes	Clinics and hospitals	Maybe
184	Female	Saudi	18 - 30 years	Single	Jazan	Village	Bachelor's Degree	Student	Less than 5000 SAR	Yes	From friends or family	Yes	Yes	No	Yes	1	1	1	1	5	5	No						No	No			No	No	No	Yes	No	Yes	Yes	No	No		No		Yes	Internet and medical websites, traditional media (TV, radio), clinics and hospitals, social media,	No
185	Female	Saudi	18 - 30 years	Single	Al-Tuwal	Village	Bachelor's Degree	Student	Less than 5000 SAR	Yes	Internet and social media, from friends or family	Yes	Yes	No	Yes	2	1	1	1	5	5	No											No	No	Yes	Yes	Yes	Yes	No	No		No		Yes	Internet and medical websites, clinics and hospitals, social media	Maybe
186	Female	Saudi	31 - 40 years	Widowed	Al-Aridah	Village	Less than High School	Student	Less than 5000 SAR	No	I do not know	No	Yes	No	Yes	1	1	1	1	1	1	No						No	No			No	No	No	Yes	Yes	Yes	Yes	No	No		No		Yes	Internet and medical websites	Yes
187	Female	Saudi	18 - 30 years	Single	Jazan	Village	Bachelor's Degree	Student	Less than 5000 SAR	Yes	Doctors' advice, from friends or family	Yes	Yes	Yes	Yes	1	1	1	1	5	5	No						No	No			No	Yes	No	Yes	No	No	No	No	No		No		Yes	Internet and medical websites, clinics and hospitals, social media	Maybe	Raising the awareness of society more broadly and targeting all members of society and not exclusively on women because the disease really exists but is not recognized
188	Female	Saudi	18 - 30 years	Single	Jazan	Village	Bachelor's Degree	Student	Less than 5000 SAR	Yes	Internet & Social Media	Yes	Yes	Yes	No	1	2	1	1	4	4	No						No	No				Yes	No	No	No	No	No	No	No		No		Yes	Internet and medical websites, traditional media (TV, radio), clinics and hospitals, social media	No
189	Male	Saudi	18 - 30 years	Single	Samtah	Village	Bachelor's Degree	Student	Less than 5000 SAR	Yes	Media (TV, Radio)	Yes	Yes	Yes	Yes	3	2	4	4	3	3	No						No	No		at birth	No	No	No	Yes	No	No	Yes	No	No		No		No	Traditional Media (TV, Radio), Clinics & Hospitals, Social Media,	No
190	Female	Saudi	18 - 30 years	Married	Abu Arish	Village	Bachelor's Degree	Housewife	5001-10000 SAR	Yes	Media (TV, Radio), Internet and Social Media	Yes	Yes	No	No	1	1	1	1	5	5	Yes	Yes	Other people	Yes	Yes	Yes	Yes	Yes	Time		No	No	No	No	No	No	No	No	No		No		Yes	Traditional media (TV, radio), Clinics and hospitals	No
191	Female	Saudi	18 - 30 years	Single	Samtah	Village	Bachelor's Degree	Student	Less than 5000 SAR	No	From friends or family	Yes	Yes	No	No	1	1	1	1	5	5	No						No	No			No	Yes	No	Yes	No	Yes	Yes	No	No		No		Yes	Internet and medical websites, traditional media (TV, radio), clinics and hospitals, social media	Maybe
192	Female	Saudi	18 - 30 years	Single	Sabya	Village	Diploma	Unemployed	Less than 5000 SAR	Yes	From friends or family	Yes	Yes	Yes	Yes	1	1	1	1	5	3	No											No	No	Yes	No	No	No	No	No				Yes	Internet and medical websites	No
193	Male	Saudi	31 - 40 years	Single	Baish	Village	Diploma	Employee	Less than 5000 SAR	No	I do not know	I do not know the disease	I do not know the disease	I do not know the disease	I do not know the disease	1	1	1	1	5	5	No											Yes	Yes	Yes	No	No	Yes	No	No				Yes	Internet and medical websites, traditional media (TV, radio), clinics and hospitals, social media	No
194	Male	Saudi	18 - 30 years	Single	Samtah	Village	Bachelor's Degree	Student	Less than 5000 SAR	No	Internet & Social Media	No	No	No	No	1	1	1	1	2	2	No											No	No	No	No	No	No	No	No		No		Yes	Internet and medical websites	Maybe
195	Female	Saudi	18 - 30 years	Single	Sabya	Village	Bachelor's Degree	Student	5001-10000 SAR	No	I do not know	No	No	No	No	1	1	1	1	5	5	Yes	Yes	Other people	No	No	No						Yes	No	Yes	No	Yes	No	No	No				Yes	Internet and medical websites, traditional media (TV, radio), clinics and hospitals, social media	Maybe
196	Female	Saudi	18 - 30 years	Single	Samtah	Village	High School	Student	Less than 5000 SAR	No	I do not know	I do not know the disease	I do not know the disease	I do not know the disease	I do not know the disease	1	1	1	2	4	5	No						No	No				No	No	No	No	Yes	Yes	No	No				Yes	Internet and medical websites, clinics and hospitals, social media	No
197	Female	Saudi	41 - 50 years	Married	Jazan	Village	Diploma	Employee	10001-15000 SAR	No	I do not know	Yes	Yes	Yes	Yes	5	5	5	5	5	5	No											Yes	No	Yes	No	Yes	No	No	No		No		Yes	Internet and medical websites, social media	No
198	Female	Saudi	18 - 30 years	Single	Samtah	Village	Bachelor's Degree	Student	Less than 5000 SAR	No	I do not know	I do not know the disease	I do not know the disease	I do not know the disease	I do not know the disease	1	1	1	1	1	1	No											Yes	No	Yes	Yes	Yes	Yes	No	No				Yes	Internet and medical websites, traditional media (TV, radio), clinics and hospitals, social media	Yes
199	Female	Saudi	18 - 30 years	Single	Al-Dair	Village	Bachelor's Degree	Employee	Less than 5000 SAR	No	I do not know	I do not know the disease	Yes	No	I do not know the disease	1	1	1	1	2	5	No						No	No				Yes	No	Yes	No	No	No	No	No		No		Yes	Internet and medical websites	No
200	Male	Saudi	18 - 30 years	Single	Samtah	Village	Bachelor's Degree	Student	Less than 5000 SAR	Yes	Internet and social media, I don't know	No	No	No	Yes	1	1	1	1	5	5	Yes	No	Other people	No	No	No						No	No	No	No	No	No	No	No				not sure	Internet and medical websites, social media	No
201	Female	Saudi	41 - 50 years	Married	Samtah	Village	Diploma	Retired	Less than 5000 SAR	No	I do not know	No	Yes	Yes	Yes	1	1	1	1	2	2	No						No	No			No	No	No	Yes	No	No	No	No	No		No		Yes	Traditional media (TV, radio)	No
202	Female	Saudi	Less than 18 years	Single	Samtah	Village	Less than High School	Student	Less than 5000 SAR	No	From friends or family, I don't know	Yes	Yes	Yes	Yes	1	1	1	1	4	5	No						No					No	No	No	No	No	No	No	No		No		Yes	Internet and medical websites, social media	No
203	Male	Saudi	18 - 30 years	Single	Ahad Al-Masarhah	Village	Diploma	Student	Less than 5000 SAR	Yes	From friends or family	Yes	Yes	No	Yes	1	1	1	1	3	3	No						No	No			No	No	No	No	No	No	No	No	No		No		not sure	Social Media	Maybe
204	Male	Saudi	18 - 30 years	Single	Samtah	Village	Bachelor's Degree	Student	Less than 5000 SAR	No	Internet & Social Media	No	Yes	I do not know the disease	Yes	1	1	3	2	3	3	No											Yes	No	Yes	Yes	No	No	No	No		No		Yes	Internet and medical websites	No
205	Female	Saudi	18 - 30 years	Married	Jazan	Village	Diploma	Housewife	Less than 5000 SAR	No	Internet and Social Media, Doctors' Advice	I do not know the disease	I do not know the disease	Yes	No	1	1	1	1	1	2	No						No	No	Not once and God thank God.		No	Yes	No	Yes	Yes	Yes	Yes	No	No		No		not sure	Internet and medical websites, clinics and hospitals	Yes
206	Male	Saudi	18 - 30 years	Single	Samtah	Village	Bachelor's Degree	Student	Less than 5000 SAR	No	I do not know	No	No	No	No	1	1	1	1	1	1	No						No	No		From one to three months	No	Yes	No	No	No	Yes	No	Yes	Yes		No		No	social Media,	Maybe
207	Male	Saudi	18 - 30 years	Single	Jazan	Village	Diploma	Student	5001-10000 SAR	Yes	Internet & Social Media	No	Yes	No	Yes	2	1	1	1	1	1	No											No	No	No	No	Yes	No	No	No		No		No	Clinics and hospitals	No
208	Male	Saudi	18 - 30 years	Single	Abu Arish	Village	Bachelor's Degree	Student	Less than 5000 SAR	Yes	I do not know	Yes	Yes	No	Yes	1	1	3	1	5	3	Yes	No	Other people	Yes	Yes	No						No	No	Yes	No	No	No	No	No		No		No	Internet and medical websites, clinics and hospitals, social media	No
209	Female	Saudi	18 - 30 years	Single	Jazan	Village	Bachelor's Degree	Employee	15001-20000 SAR	No	I do not know	No	No	No	Yes	5	1	1	1	5	5	Yes	Yes	I am	No	Yes	Yes	No	No			No	No	No	Yes	Yes	No	No	No	No		No		not sure	Internet and medical websites	No
210	Male	Saudi	18 - 30 years	Single	Samtah	Village	High School	Student	Less than 5000 SAR	No	I do not know	No	I do not know the disease	No	Yes	1	1	1	2	3	5	No											No	No	Yes	No	No	No	No	No				Yes	Internet and medical websites, social media	No
211	Male	Saudi	18 - 30 years	Single	Al-Eidabi	Village	Bachelor's Degree	Employee	Less than 5000 SAR	No	I do not know	I do not know the disease	I do not know the disease	I do not know the disease	I do not know the disease	1	1	1	1	5	5	No											Yes	No	Yes	No	Yes	No	No	No		No		Yes	Social Media	Maybe
212	Male	Saudi	18 - 30 years	Single	Jazan	Village	Bachelor's Degree	Student	Less than 5000 SAR	Yes	Internet & Social Media	No	Yes	No	Yes	1	2	1	1	5	5	No											Yes	No	No	No	No	No	No	No		No		Yes	Internet and medical websites, clinics and hospitals, social media	No
213	Male	Saudi	18 - 30 years	Single	Baish	Village	Bachelor's Degree	Student	Less than 5000 SAR	No	I do not know	I do not know the disease	I do not know the disease	I do not know the disease	I do not know the disease	2	1	2	2	2	2	Yes	Yes	Other people	Yes	Yes	Yes						No	No	No	No	Yes	Yes	No	No		No		Yes	Internet and medical websites, traditional media (TV, radio), clinics and hospitals, social media	Maybe
214	Female	Saudi	18 - 30 years	Single	Jazan	Village	Bachelor's Degree	Student	Less than 5000 SAR	Yes	Media (TV, Radio), Internet and Social Media, From friends or family	Yes	Yes	Yes	Yes	1	1	1	1	1	5	No						No	No			No	No	No	Yes	No	Yes	Yes	No	No		No		Yes	Internet and medical websites, clinics and hospitals, social media	Maybe
215	Female	Saudi	18 - 30 years	Single	Ahad Al-Masarhah	Village	Bachelor's Degree	Student	Less than 5000 SAR	No	I do not know	No	I do not know the disease	No	I do not know the disease	1	1	1	1	5	5	No						No	No				No	No	No	No	No	No	No	No		No		Yes	Internet and medical websites, clinics and hospitals, social media	Maybe
216	Female	Saudi	18 - 30 years	Single	Samtah	Village	Bachelor's Degree	Student	Less than 5000 SAR	No	I do not know	I do not know the disease	Yes	I do not know the disease	I do not know the disease	3	3	1	1	5	5	No						No	No				No	No	No	No	No	No	No	No				Yes	Internet and medical websites, traditional media (TV, radio), clinics and hospitals, social media	Maybe
217	Male	Saudi	18 - 30 years	Single	Jazan	Village	High School	Student	Less than 5000 SAR	No	I do not know	I do not know the disease	I do not know the disease	I do not know the disease	I do not know the disease	1	1	1	1	5	4	No											No	No	No	No	No	No	No	No				Yes	Internet and medical websites, traditional media (TV, radio), clinics and hospitals, social media	Maybe
218	Male	Saudi	18 - 30 years	Single	Ahad Al-Masarhah	Village	Bachelor's Degree	Student	Less than 5000 SAR	No	I do not know	Yes	Yes	Yes	Yes	1	1	1	1	1	5	No						No	No		at birth	No	No	No	No	No	No	No	No	No		No		No	Internet and medical websites, traditional media (TV, radio), clinics and hospitals, social media	Yes
219	Female	Saudi	18 - 30 years	Single	Samtah	Village	High School	Student	5001-10000 SAR	No	I do not know	I do not know the disease	Yes	I do not know the disease	Yes	1	1	1	1	5	5	No						No	No				No	No	No	No	No	No	No	No		No		Yes	Internet and medical websites, traditional media (TV, radio), clinics and hospitals, social media	No
220	Male	Saudi	18 - 30 years	Single	Samtah	Village	Bachelor's Degree	Student	15001-20000 SAR	No	I do not know	No	I do not know the disease	No	I do not know the disease	1	1	1	2	4	5	No											No	No	Yes	No	Yes	No	No	No		No		Yes	Internet and medical websites, traditional media (TV, radio), social media	No
221	Female	Saudi	51 - 60 years	Single	Baish	Village	Bachelor's Degree	Retired	Less than 5000 SAR	Yes	Media (TV, Radio), Internet and Social Media, From friends or family	Yes	Yes	Yes	Yes	1	1	1	1	2	4	No						No	No	--		No	Yes	Yes	Yes	No	Yes	Yes	No	No	-	No		Yes	Internet and medical websites, traditional media (TV, radio), clinics and hospitals, social media	No	Thank you
222	Female	Saudi	18 - 30 years	Single	Samtah	Village	Bachelor's Degree	Student	Less than 5000 SAR	No	I do not know	I do not know the disease	I do not know the disease	I do not know the disease	I do not know the disease	1	1	1	4	5	5	Yes	Yes	Other people	Yes	Yes	Yes	No	No			No	No	No	No	No	No	No	No	No		No		Yes	Social Media	No
223	Female	Saudi	Less than 18 years	Single	Al-Eidabi	Village	Bachelor's Degree	Student	Less than 5000 SAR	No	I do not know	No	No	No	No	1	1	1	1	5	2	No						No	No				Yes	No	Yes	No	Yes	Yes	No	No		No		Yes	Internet and medical websites	No
224	Female	Saudi	18 - 30 years	Single	Al-Eidabi	Village	Bachelor's Degree	Student	15001-20000 SAR	No	I do not know	No	Yes	No	Yes	1	2	1	2	2	3	Yes	No	Other people	Yes	Yes	No	No	Yes	Time	at birth	No	No	No	Yes	No	Yes	No	No	No		No		Yes	Internet and medical websites, traditional media (TV, radio), clinics and hospitals	No
225	Female	Saudi	18 - 30 years	Single	Sabya	Village	Bachelor's Degree	Student	5001-10000 SAR	Yes	Internet & Social Media	Yes	Yes	No	No	1	1	1	2	5	5	No						No					Yes	No	Yes	No	Yes	Yes	No	No				Yes	Internet and medical websites, clinics and hospitals	No
226	Male	Saudi	18 - 30 years	Single	Baish	Village	Bachelor's Degree	Student	15001-20000 SAR	No	I do not know	I do not know the disease	I do not know the disease	I do not know the disease	I do not know the disease	1	1	1	1	1	1	No											No	No	No	No	No	No	No	No		No		Yes	Traditional media (TV, radio)	Yes
227	Female	Saudi	18 - 30 years	Single	Al-Tuwal	Village	Bachelor's Degree	Student	5001-10000 SAR	Yes	Doctors' Tips	Yes	Yes	Yes	Yes	1	1	1	1	5	5	No						No	No			No	No	No	Yes	No	No	No	No	No		No		Yes	Internet and medical websites, clinics and hospitals, social media	Yes
228	Male	Saudi	18 - 30 years	Single	Sabya	Village	Bachelor's Degree	Student	Less than 5000 SAR	Yes	Doctors' Tips	Yes	Yes	Yes	Yes	1	1	2	1	5	3	No											Yes	Yes	Yes	No	No	Yes	No	No		No		not sure	Internet and medical websites, clinics and hospitals	No
229	Female	Saudi	41 - 50 years	Divorced	Sabya	Village	Diploma	Employee	More than 20000 SAR	No	I do not know	I do not know the disease	I do not know the disease	Yes	Yes	1	1	1	1	1	5	Yes	Yes	Other people	Yes	No	Yes	No	No	Laizd		No	No	No	No	No	No	No	No	No	,.	No	.	not sure	Internet and medical websites, social media,	No	.
230	Female	Saudi	18 - 30 years	Single	Samtah	Village	High School	Student	10001-15000 SAR	Yes	Doctors' Tips	No	Yes	No	Yes	1	1	1	3	4	4	No											Yes	Yes	Yes	No	Yes	Yes	No	No				Yes	Internet and medical websites, traditional media (TV, radio), clinics and hospitals, social media	Maybe
231	Female	Saudi	18 - 30 years	Single	Ahad Al-Masarhah	Village	High School	Student	10001-15000 SAR	Yes	Doctors' Tips	Yes	Yes	Yes	Yes	1	1	1	1	1	5	No						No					No	No	No	No	No	No	No	No				Yes	Internet and medical websites, clinics and hospitals, social media	No
232	Male	Saudi	41 - 50 years	Married	Samtah	Village	Bachelor's Degree	Employee	Less than 5000 SAR	No	I do not know	I do not know the disease	I do not know the disease	No	I do not know the disease	1	1	3	1	5	3	No											Yes	No	Yes	Yes	Yes	Yes	No	No		No		not sure	Social Media	No
233	Male	Saudi	31 - 40 years	Married	Jazan	Village	Postgraduate Studies	Employee	Less than 5000 SAR	No	I do not know	I do not know the disease	Yes	No	Yes	1	1	2	1	3	2	No											Yes	No	Yes	Yes	Yes	No	No	No		No		Yes	Social Media	Maybe
234	Male	Saudi	18 - 30 years	Single	Abu Arish	Village	Bachelor's Degree	Student	15001-20000 SAR	No	I do not know	I do not know the disease	I do not know the disease	I do not know the disease	I do not know the disease	3	3	2	2	2	2	No											No	No	No	No	No	No	No	No		No		No	Social Media	Maybe
235	Female	Saudi	18 - 30 years	Single	Ahad Al-Masarhah	Village	Bachelor's Degree	Student	15001-20000 SAR	Yes	Internet and social media, from friends or family	Yes	Yes	No	Yes	1	1	1	1	5	5	No						No	No			No	No	No	Yes	No	Yes	Yes	No	No				Yes	Internet and medical websites, traditional media (TV, radio), clinics and hospitals, social media	Maybe
236	Male	Saudi	41 - 50 years	Married	Ahad Al-Masarhah	Village	Bachelor's Degree	Employee	10001-15000 SAR	Yes	Internet & Social Media	Yes	Yes	No	Yes	1	1	1	1	5	5	No											No	No	No	No	No	No	No	No		No		Yes	Internet and medical websites, traditional media (TV, radio), social media	Maybe
237	Male	Saudi	51 - 60 years	Married	Jazan	Village	Postgraduate Studies	Employee	15001-20000 SAR	No	I do not know	I do not know the disease	I do not know the disease	I do not know the disease	I do not know the disease	1	1	4	3	2	3	No										No	No	No	No	No	No	No	No	No		No		not sure	Internet and medical websites	No
238	Male	Saudi	41 - 50 years	Married	Jazan	Village	Diploma	Employee	Less than 5000 SAR	No	I do not know	Yes	Yes	No	No	1	1	1	5	5	5	No											No	No	No	No	No	No	No	No		No		Yes	Internet and medical websites, traditional media (TV, radio), clinics and hospitals, social media,	Yes
239	Male	Saudi	41 - 50 years	Married	Jazan	Village	Bachelor's Degree	Employee	Less than 5000 SAR	Yes	Media (TV, Radio), Internet and Social Media	No	Yes	Yes	Yes	1	1	1	3	5	5	No											No	No	No	No	Yes	No	No	No		No		not sure	Traditional media (TV, radio), Clinics and hospitals	No
240	Male	Saudi	18 - 30 years	Single	Jazan	Village	Bachelor's Degree	Student	10001-15000 SAR	No	I do not know	No	Yes	No	No	1	1	2	2	1	4	Yes	No	Other people	No	No	I do not know						No	No	No	No	No	No	No	No		No		Yes	Internet and medical websites, traditional media (TV, radio), clinics and hospitals, social media	Maybe
241	Female	Saudi	18 - 30 years	Single	Samtah	Village	Bachelor's Degree	Student	10001-15000 SAR	Yes	Internet and social media, doctors' advice, from friends or family	Yes	Yes	No	No	1	1	1	1	5	5	No								My sister had a twin abortion because of this virus			Yes	No	Yes	No	No	Yes	No	No		No		Yes	Clinics and Hospitals, Social Media	Yes
242	Male	Saudi	41 - 50 years	Married	Samtah	Village	Bachelor's Degree	Employee	5001-10000 SAR	No	I do not know	I do not know the disease	I do not know the disease	No	Yes	3	2	1	3	2	1	No						No	No			No	No	No	No	No	No	No	No	No		No		Yes	Internet and medical websites, traditional media (TV, radio), clinics and hospitals	No
243	Male	Saudi	31 - 40 years	Married	Sabya	Village	Bachelor's Degree	Employee	More than 20000 SAR	No	I do not know	I do not know the disease	I do not know the disease	I do not know the disease	I do not know the disease	1	1	1	1	5	5	No											No	Yes	Yes	No	No	No	No	No		No		Yes	Internet and medical websites, traditional media (TV, radio), clinics and hospitals, social media, education - seminars	Maybe
244	Female	Saudi	18 - 30 years	Single	Samtah	Village	Bachelor's Degree	Student	5001-10000 SAR	Yes	Media (TV, Radio), Internet and Social Media	No	Yes	Yes	Yes	1	1	1	1	5	5	No						No	No				Yes	No	Yes	Yes	No	Yes	No	No		No		not sure	Internet and medical websites, clinics and hospitals, social media	No
245	Male	Saudi	51 - 60 years	Married	Jazan	Village	Bachelor's Degree	Employee	10001-15000 SAR	Yes	From friends or family	No	I do not know the disease	No	Yes	1	1	1	1	5	5	No											Yes	Yes	Yes	Yes	Yes	Yes	No	No				Yes	Internet and medical websites	Maybe
246	Female	Saudi	18 - 30 years	Single	Al-Tuwal	Village	Bachelor's Degree	Student	Less than 5000 SAR	Yes	Internet & Social Media	Yes	Yes	Yes	Yes	4	3	2	2	3	3	Yes	Yes	I am	Yes	Yes	Yes	No	No		at birth	No	No	No	No	No	No	No	No	No		No		not sure	Social Media	Maybe
247	Male	Saudi	41 - 50 years	Married	Samtah	Village	Diploma	Employee	Less than 5000 SAR	Yes	Internet & Social Media	Yes	Yes	No	Yes	1	1	1	2	5	5	No											Yes	No	Yes	No	Yes	No	No	No		No		Yes	Clinics and Hospitals, Social Media	No
248	Male	Saudi	18 - 30 years	Single	Jazan	Village	Bachelor's Degree	Student	Less than 5000 SAR	Yes	From friends or family	Yes	Yes	Yes	Yes	1	1	3	1	5	5	Yes	Yes	I am	Yes	Yes	Yes	No	No		From one to three months	No	Yes	No	Yes	No	Yes	No	No	No		No		Yes	Social Media	Maybe
249	Female	Saudi	18 - 30 years	Married	Sabya	Village	High School	Student	10001-15000 SAR	No	I do not know	No	Yes	No	Yes	1	1	2	1	5	4	No						No	No				No	No	No	No	No	No	No	No		No		Yes	Internet and medical websites, social media	No
250	Male	Saudi	18 - 30 years	Single	Ahad Al-Masarhah	Village	High School	Student	Less than 5000 SAR	No	I do not know	No	Yes	Yes	No	3	3	4	3	3	2	No							No		at birth	No	No	No	Yes	Yes	Yes	No	No	No		No		not sure	Traditional media (TV, radio)	No
251	Female	Saudi	31 - 40 years	Divorced	Jazan	Village	Postgraduate Studies	Employee	Less than 5000 SAR	No	I do not know	Yes	Yes	Yes	Yes	1	1	1	1	5	5	Yes	Yes	I am	Yes	Yes	I do not know	No	No			No	Yes	No	No	No	Yes	No	No	No				Yes	Internet and medical websites, social media	Maybe
252	Male	Saudi	18 - 30 years	Single	Sabya	Village	Bachelor's Degree	Student	Less than 5000 SAR	Yes	Media (TV, Radio), Internet and Social Media	No	Yes	Yes	Yes	1	1	3	2	5	3	No											Yes	No	Yes	Yes	No	Yes	No	No		No		Yes	Internet and medical websites	Maybe
253	Female	Saudi	18 - 30 years	Single	Ahad Al-Masarhah	Village	Bachelor's Degree	Student	Less than 5000 SAR	No	I do not know	I do not know the disease	Yes	I do not know the disease	No	1	1	1	2	5	5	Yes	Yes	Other people	Yes	Yes	No	No	No			No	Yes	No	Yes	Yes	Yes	Yes	No	No		No		Yes	Internet and medical websites	Maybe
254	Female	Saudi	18 - 30 years	Single	Ahad Al-Masarhah	Village	Bachelor's Degree	Student	Less than 5000 SAR	No	I do not know	No	No	Yes	Yes	5	1	1	5	5	5	No						No	No			No	Yes	No	Yes	No	Yes	Yes	No	No		No		Yes	Internet and medical websites, clinics and hospitals, social media	No
255	Female	Saudi	18 - 30 years	Single	Ahad Al-Masarhah	Village	High School	Student	5001-10000 SAR	No	I do not know	I do not know the disease	Yes	No	Yes	1	1	1	1	5	5	No						No					Yes	No	Yes	Yes	Yes	Yes	No	No				Yes	Internet and medical websites, traditional media (TV, radio), clinics and hospitals, social media, Anywhere people reach, markets in street signs	Maybe
256	Female	Saudi	18 - 30 years	Single	Samtah	Village	Bachelor's Degree	Student	Less than 5000 SAR	No	I do not know	I do not know the disease	I do not know the disease	I do not know the disease	Yes	1	1	3	5	4	3	Yes	Yes	I am	Yes	Yes	Yes	No	No	No		No	Yes	Yes	Yes	Yes	Yes	Yes	No	No		No		Yes	Internet and medical websites, traditional media (TV, radio), clinics and hospitals, social media	Yes
257	Male	Saudi	31 - 40 years	Married	Abu Arish	Village	Bachelor's Degree	Employee	Less than 5000 SAR	Yes	I do not know	No	Yes	Yes	Yes	1	1	1	1	2	5	No											No	No	No	No	No	No	No	No		No		No	social Media,	Maybe
258	Female	Saudi	18 - 30 years	Single	Abu Arish	Village	High School	Student	Less than 5000 SAR	No	I do not know	I do not know the disease	I do not know the disease	I do not know the disease	I do not know the disease	1	1	2	1	5	4	Yes	No	I am	No	Yes	I do not know	No	No				No	No	No	No	No	No	No	No		No		Yes	Internet and medical websites, clinics and hospitals, social media	Maybe
259	Female	Saudi	18 - 30 years	Single	Samtah	Village	Bachelor's Degree	Student	Less than 5000 SAR	No	I do not know	I do not know the disease	I do not know the disease	I do not know the disease	I do not know the disease	3	3	3	3	3	5	No						No	No		at birth	No	Yes	No	Yes	No	Yes	Yes	No	No		No		Yes	Internet and medical websites, traditional media (TV, radio), clinics and hospitals	Maybe
260	Male	Saudi	18 - 30 years	Single	Ahad Al-Masarhah	Village	Bachelor's Degree	Student	10001-15000 SAR	Yes	Media (TV/Radio), Doctors Advice	Yes	Yes	Yes	Yes	3	2	2	3	1	1	No											No	No	No	No	No	No	No	No				No	internet And Medical Sites,	No
261	Female	Saudi	18 - 30 years	Single	Samtah	Village	Bachelor's Degree	Student	More than 20000 SAR	No	I do not know	I do not know the disease	I do not know the disease	I do not know the disease	I do not know the disease	1	1	1	1	5	5	Yes	Yes	I am	No	Yes	Yes	No	No			No	Yes	No	Yes	No	Yes	Yes	No	No		No		not sure	ChGPT	No	Cats are like humans if they are not vaccinated or neglected sure they will get sick and cause infectious diseases so take care of them so that you don't get the tuxo
262	Male	Saudi	31 - 40 years	Married	Jazan	Village	Bachelor's Degree	Employee	Less than 5000 SAR	No	Media (TV, radio), from friends or family	No	Yes	No	Yes	1	1	1	1	5	4	No											Yes	No	Yes	No	Yes	No	No	No		No		Yes	Internet and medical websites, traditional media (TV, radio), clinics and hospitals, social media	No
263	Male	Saudi	51 - 60 years	Married	Abu Arish	Village	Bachelor's Degree	Employee	Less than 5000 SAR	Yes	Media (TV, Radio), Internet and Social Media	Yes	Yes	Yes	Yes	1	1	1	1	5	5	Yes	Yes	Other people	Yes	Yes	Yes						No	No	No	No	Yes	No	No	No		No		Yes	Internet and medical websites, traditional media (TV, radio), clinics and hospitals, social media	No
264	Male	Saudi	18 - 30 years	Single	Al-Tuwal	Village	Bachelor's Degree	Student	Less than 5000 SAR	Yes	Internet and social media, from friends or family	No	Yes	No	Yes	1	1	1	1	4	5	No											Yes	No	Yes	Yes	Yes	Yes	No	No				Yes	Internet and medical websites, traditional media (TV, radio), clinics and hospitals, social media	Maybe
265	Male	Saudi	18 - 30 years	Single	Sabya	Village	Bachelor's Degree	Student	15001-20000 SAR	No	I do not know	I do not know the disease	I do not know the disease	I do not know the disease	I do not know the disease	1	1	2	2	3	4	Yes	Yes	I am	No	Yes	Yes						No	No	No	No	Yes	No	No	No		No		not sure	Internet and medical websites, clinics and hospitals	Maybe
266	Female	Saudi	18 - 30 years	Single	Samtah	Village	Bachelor's Degree	Student	10001-15000 SAR	No	I do not know	I do not know the disease	I do not know the disease	I do not know the disease	I do not know the disease	1	1	1	1	4	2	No						No	No			No	Yes	No	Yes	No	No	Yes	No	No		No		Yes	Clinics and Hospitals, Social Media	Maybe
267	Female	Saudi	18 - 30 years	Single	Sabya	Village	High School	Student	Less than 5000 SAR	Yes	Internet and social media, from friends or family	Yes	Yes	Yes	Yes	1	1	1	1	5	5	Yes	Yes	I am	Yes	Yes	Yes	No	No			No	No	No	No	Yes	No	No	No	No		No		Yes	Internet and medical websites, clinics and hospitals, social media	Yes
268	Female	Saudi	18 - 30 years	Single	Sabya	Village	Bachelor's Degree	Student	5001-10000 SAR	No	I do not know	I do not know the disease	I do not know the disease	I do not know the disease	I do not know the disease	1	1	1	1	5	5	No						No	No			No	Yes	No	Yes	No	Yes	Yes	No	No		No		Yes	Internet and medical websites, traditional media (TV, radio), clinics and hospitals, social media	No
269	Female	Saudi	18 - 30 years	Single	Samtah	Village	Bachelor's Degree	Student	Less than 5000 SAR	Yes	Media (TV, Radio)	No	No	No	Yes	2	2	4	4	4	3	Yes	Yes	Other people	Yes	Yes	No	Yes	Yes		From one to three months	Yes	No	Yes	Yes	Yes	Yes	Yes	No	No		Yes		not sure	Clinics and hospitals	No
270	Female	Saudi	18 - 30 years	Single	Sabya	Village	High School	Student	Less than 5000 SAR	Yes	Doctors' Tips	Yes	Yes	Yes	Yes	1	1	1	3	5	5	No						No	No				No	No	No	No	No	No	No	No		No		Yes	Internet and medical websites, clinics and hospitals, social media	Maybe	Mention the importance of vaccinating cats against diseases that can infect them and harm them and us.
271	Male	Saudi	18 - 30 years	Single	Abu Arish	Village	High School	Student	Less than 5000 SAR	No	I do not know	No	Yes	I do not know the disease	I do not know the disease	1	1	1	2	2	3	Yes	Yes	I am	No	No	Yes						Yes	Yes	Yes	Yes	No	Yes	No	No		Yes		Yes	Internet and medical websites	No
272	Male	Saudi	18 - 30 years	Single	Samtah	Village	Bachelor's Degree	Unemployed	Less than 5000 SAR	No	I do not know	I do not know the disease	I do not know the disease	I do not know the disease	I do not know the disease	1	1	2	2	5	5	No						No	No			No	No	No	Yes	No	Yes	No	No	No		No		Yes	Internet and medical websites, traditional media (TV, radio), clinics and hospitals, social media	Maybe
273	Female	Saudi	18 - 30 years	Single	Jazan	Village	Bachelor's Degree	Student	Less than 5000 SAR	Yes	Internet & Social Media	Yes	No	No	No	1	2	3	1	4	4	Yes	Yes	Other people	No		No	No	No				Yes	No	Yes	No	Yes	Yes	No	No		No		Yes	Clinics and Hospitals, Social Media	Maybe
274	Female	Saudi	18 - 30 years	Single	Ahad Al-Masarhah	Village	Bachelor's Degree	Student	Less than 5000 SAR	Yes	Internet and social media, from friends or family	Yes	I do not know the disease	No	I do not know the disease	1	1	1	1	5	5	No						No	No				No	No	No	No	No	No	No	No				Yes	Traditional media (TV, radio)	No
275	Female	Saudi	18 - 30 years	Single	Abu Arish	Village	Bachelor's Degree	Student	Less than 5000 SAR	Yes	Doctors' Tips	Yes	Yes	Yes	Yes	1	1	1	1	1	1	No						No	No	0	From one to three months	No	No	No	No	No	No	No	No	No	.	No	-	No	Clinics and hospitals	No	There isn't any
276	Female	Saudi	18 - 30 years	Single	Al-Dair	Village	Bachelor's Degree	Student	Less than 5000 SAR	Yes	Doctors' Tips	Yes	Yes	No	No	1	1	1	1	1	1	Yes	Yes	Other people	No	Yes	I do not know	No	No		From seven months to nine months	No	No	No	No	No	No	No	No	No		No		Yes	Internet and medical websites, traditional media (TV, radio), clinics and hospitals, social media,	Yes
277	Male	Saudi	18 - 30 years	Single	Sabya	Village	Bachelor's Degree	Student	5001-10000 SAR	No	I do not know	I do not know the disease	I do not know the disease	I do not know the disease	I do not know the disease	1	1	2	1	5	5	No											Yes	No	Yes	No	No	No	No	No				not sure	Internet and medical websites, clinics and hospitals	No
278	Male	Saudi	18 - 30 years	Single	Samtah	Village	Bachelor's Degree	Student	Less than 5000 SAR	Yes	Doctors' Tips	Yes	Yes	Yes	Yes	1	1	1	1	5	4	No											No	No	Yes	No	No	No	No	No				not sure	Internet and medical websites, traditional media (TV, radio), clinics and hospitals, social media	No
279	Female	Saudi	41 - 50 years	Single	Sabya	Village	Diploma	Employee	Less than 5000 SAR	Yes	Media (TV/Radio), Doctors Advice	Yes	Yes	I do not know the disease	I do not know the disease	1	1	1	1	5	5	No						No	No			No	No	No	No	No	No	No	No	No		No		Yes	Internet and medical websites	Maybe
280	Female	Saudi	18 - 30 years	Single	Jazan	Village	High School	Student	10001-15000 SAR	Yes	Internet and social media, from friends or family	Yes	No	Yes	Yes	1	1	1	1	5	5	No						No	No				No	No	No	No	No	No	No	No		No		Yes	Internet and medical websites, clinics and hospitals, social media	No
281	Male	Saudi	18 - 30 years	Single	Jazan	Village	Bachelor's Degree	Student	Less than 5000 SAR	Yes	From friends or family	Yes	Yes	No	No	1	1	1	2	5	5	No											Yes	No	Yes	No	No	No	No	No		No		Yes	Social Media	No
282	Male	Saudi	41 - 50 years	Married	Al-Tuwal	Village	Bachelor's Degree	Employee	Less than 5000 SAR	Yes	Media (TV, Radio), Internet and Social Media	Yes	Yes	I do not know the disease	Yes	1	1	1	1	5	4	No											Yes	Yes	Yes	Yes	Yes	Yes	No	No		No		Yes	Internet and medical websites, social media	No
283	Male	Saudi	18 - 30 years	Single	Dhamad	Village	Bachelor's Degree	Student	Less than 5000 SAR	No	From friends or family	I do not know the disease	I do not know the disease	Yes	Yes	1	1	1	1	5	5	No											Yes	No	Yes	No	Yes	No	No	No		No		Yes	Internet and medical websites, traditional media (TV, radio), clinics and hospitals, social media	No
284	Male	Saudi	18 - 30 years	Single	Abu Arish	Village	High School	Student	Less than 5000 SAR	Yes	Internet & Social Media	I do not know the disease	I do not know the disease	I do not know the disease	I do not know the disease	1	1	2	1	5	5	No											Yes	No	Yes	Yes	Yes	Yes	No	No				No	Internet and medical websites, social media	No
285	Female	Saudi	18 - 30 years	Single	Abu Arish	Village	Bachelor's Degree	Student	10001-15000 SAR	No	I do not know	I do not know the disease	Yes	No	Yes	1	1	1	5	5	5	No						No	No				No	No	No	No	No	No	No	No		No		Yes	Internet and medical websites, traditional media (TV, radio), clinics and hospitals, social media	Maybe
286	Male	Saudi	18 - 30 years	Single	Samtah	Village	Bachelor's Degree	Student	Less than 5000 SAR	No	Media (TV, Radio)	I do not know the disease	I do not know the disease	I do not know the disease	I do not know the disease	2	1	1	5	5	5	No											Yes	Yes	Yes	No	Yes	Yes	No	No				not sure	Clinics and hospitals	Yes
287	Female	Saudi	51 - 60 years	Married	Jazan	Village	Less than High School	Housewife	Less than 5000 SAR	No	I do not know	I do not know the disease	No	Yes	Yes	1	1	1	1	5	5	No						No	Yes	2	From one to three months	No	Yes	No	Yes	No	Yes	No	No	No		No		Yes	Social Media	Maybe
288	Female	Saudi	18 - 30 years	Single	Jazan	City	Bachelor's Degree	Student	Less than 5000 SAR	No	I do not know	No	No	I do not know the disease	I do not know the disease	1	1	1	1	4	4	Yes	Yes	Other people	No	Yes	No	No	No			No	No	No	No	No	No	No	No	No		No		Yes	Internet and medical websites, traditional media (TV, radio), clinics and hospitals, social media	No
289	Female	Saudi	18 - 30 years	Single	Al-Aridah	City	Bachelor's Degree	Student	Less than 5000 SAR	Yes	Internet and social media, from friends or family	No	No	No	No	1	1	1	1	1	1	Yes	Yes	I am	Yes	Yes	Yes						No	No	No	No	Yes	Yes	No	No				not sure	Internet and medical websites	Maybe
290	Female	Saudi	18 - 30 years	Single	Baish	City	Bachelor's Degree	Student	Less than 5000 SAR	No	I do not know	I do not know the disease	Yes	No	I do not know the disease	1	1	1	1	5	5	No						No	No				Yes	No	No	No	Yes	No	No	No		No		Yes	Internet and medical websites, social media	No
291	Female	Saudi	18 - 30 years	Single	Baish	City	Bachelor's Degree	Student	Less than 5000 SAR	Yes	Media (TV/Radio), Internet and Social Media, Doctors Advice	Yes	Yes	Yes	Yes	1	1	1	1	5	5	No											No	No	No	No	No	No	No	No				Yes	Internet and medical websites, Clinics and hospitals, References	Maybe
292	Female	Saudi	18 - 30 years	Single	Abu Arish	City	Bachelor's Degree	Student	15001-20000 SAR	Yes	I do not know	Yes	Yes	Yes	No	1	1	2	2	1	2	No						No	No			No	No	No	No	No	No	No	No	No		No		Yes	Internet and medical websites, social media	Maybe
293	Female	Saudi	18 - 30 years	Single	Sabya	City	Bachelor's Degree	Student	Less than 5000 SAR	No	Internet and social media, I don't know	No	No	No	No	1	1	1	1	5	5	Yes	Yes	I am	Yes	Yes	Yes	No	No			No	No	No	No	No	No	No	No	No		No		not sure	Internet and medical websites	No
294	Female	Saudi	18 - 30 years	Single	Jazan	City	Bachelor's Degree	Student	Less than 5000 SAR	Yes	Media (TV/Radio), Internet and Social Media, Doctors Advice	Yes	Yes	Yes	Yes	5	1	1	1	2	5	No						No	No				No	No	No	No	No	No	No	No		No		Yes	Internet and medical websites, traditional media (TV, radio), clinics and hospitals, social media	No
295	Female	Saudi	18 - 30 years	Single	Abu Arish	City	Bachelor's Degree	Student	Less than 5000 SAR	No	I do not know	Yes	Yes	No	Yes	1	1	1	2	5	5	No						No	No				No	No	Yes	No	No	No	No	No		No		not sure	Internet and medical websites, clinics and hospitals	Maybe
296	Female	Saudi	18 - 30 years	Married	Dhamad	City	Diploma	Housewife	Less than 5000 SAR	No	I do not know	I do not know the disease	I do not know the disease	I do not know the disease	I do not know the disease	1	1	2	1	5	3	No											No	Yes	No	No	Yes	Yes	No	No				not sure	Clinics and Hospitals, Social Media	Yes
297	Male	Saudi	18 - 30 years	Single	Abu Arish	City	High School	Student	Less than 5000 SAR	No	I do not know	I do not know the disease	I do not know the disease	I do not know the disease	I do not know the disease	1	1	2	2	3	4	No											No	No	Yes	No	Yes	Yes	No	No		No		Yes	Social Media	No
298	Female	Saudi	18 - 30 years	Single	Al-Aridah	City	Bachelor's Degree	Student	Less than 5000 SAR	No	I do not know	No	Yes	I do not know the disease	I do not know the disease	1	1	2	2	5	2	No						No	No			No	Yes	No	Yes	No	Yes	Yes	No	No		No		Yes	Internet and medical websites	Maybe
299	Female	Saudi	18 - 30 years	Single	Abu Arish	City	Bachelor's Degree	Student	Less than 5000 SAR	No	I do not know	I do not know the disease	I do not know the disease	I do not know the disease	I do not know the disease	1	1	1	1	5	1	Yes	Yes	I am	Yes	Yes	Yes	No	No				Yes	No	Yes	Yes	Yes	Yes	No	No		No		Yes	Internet and medical websites, social media	Yes
300	Female	Saudi	18 - 30 years	Single	Jazan	City	High School	Student	Less than 5000 SAR	Yes	Internet & Social Media	Yes	Yes	Yes	Yes	1	1	1	1	5	5	Yes	Yes	I am	No	Yes	No	No	No				Yes	Yes	No	No	Yes	Yes	No	No		No		not sure	Social Media	Yes
301	Female	Saudi	18 - 30 years	Single	Jazan	City	Bachelor's Degree	Student	Less than 5000 SAR	No	I do not know	I do not know the disease	I do not know the disease	I do not know the disease	I do not know the disease	1	1	3	1	5	3	No						No	No			No	No	No	No	No	No	No	No	No		No		Yes	Internet and medical websites, social media	Maybe
302	Female	Saudi	18 - 30 years	Single	Samtah	City	High School	Student	Less than 5000 SAR	Yes	Media (TV, Radio), Internet and Social Media, From friends or family	Yes	Yes	Yes	Yes	1	1	1	1	3	1	Yes	Yes	I am	Yes	Yes	No	No	No			No	No	No	No	No	No	No	No	No		No		Yes	Internet and medical websites, traditional media (TV, radio), clinics and hospitals, social media	Yes
303	Male	Saudi	18 - 30 years	Single	Ahad Al-Masarhah	City	Bachelor's Degree	Student	Less than 5000 SAR	No	I do not know	I do not know the disease	Yes	I do not know the disease	I do not know the disease	1	1	1	1	5	5	No											No	No	No	No	No	No	No	No		No		Yes	Internet and medical websites	Maybe
304	Female	Saudi	18 - 30 years	Single	Samtah	City	Bachelor's Degree	Student	Less than 5000 SAR	Yes	Internet and social media, from friends or family	Yes	Yes	No	No	1	1	1	1	5	5	No						No	No			No	Yes	No	Yes	No	Yes	Yes	No	No		No		Yes	Internet and medical websites, traditional media (TV, radio), social media	No
305	Male	Saudi	18 - 30 years	Single	Al-Dair	City	Bachelor's Degree	Employee	Less than 5000 SAR	No	Internet & Social Media	I do not know the disease	I do not know the disease	I do not know the disease	No	3	4	3	3	3	4	No						Yes	Yes		From seven months to nine months	No	Yes	No	No	No	No	No	No	No		No		No	Traditional media (TV, radio)	No
306	Female	Saudi	Less than 18 years	Single	Jazan	City	High School	Student	Less than 5000 SAR	No	I do not know	I do not know the disease	I do not know the disease	I do not know the disease	I do not know the disease	1	1	1	1	5	5	No						No	No	No		No	No	No	No	No	No	No	No	No		No		not sure	as	No
307	Female	Saudi	18 - 30 years	Single	Sabya	City	High School	Unemployed	Less than 5000 SAR	No	Media (TV, Radio)	No	Yes	Yes	Yes	1	1	1	1	5	5	No						No	No				Yes	No	No	No	No	Yes	No	No		No		Yes	Internet and medical websites, traditional media (TV, radio), clinics and hospitals, social media	Maybe
308	Female	Saudi	18 - 30 years	Single	Abu Arish	City	High School	Student	Less than 5000 SAR	No	Internet & Social Media	I do not know the disease	I do not know the disease	I do not know the disease	Yes	2	1	1	1	1	5	No						No	No		From one to three months	No	No	No	Yes	No	No	No	No	No		No		not sure	Social Media	No
309	Female	Saudi	Less than 18 years	Single	Al-Raith	City	High School	Student	Less than 5000 SAR	Yes	Internet & Social Media	Yes	Yes	No	No	1	1	1	3	5	5	No											No	No	No	No	No	Yes	No	No		No		Yes	Internet and medical websites, traditional media (TV, radio), clinics and hospitals	No	It is necessary honestly everyone is aware of diseases in general, prevention is the best treatment
310	Female	Saudi	18 - 30 years	Single	Dhamad	City	Bachelor's Degree	Student	5001-10000 SAR	No	I do not know	I do not know the disease	I do not know the disease	I do not know the disease	I do not know the disease	1	1	1	1	5	5	Yes	Yes	I am	Yes	Yes	No	No	No	.			No	No	No	No	No	No	No	No		No		not sure	social Media,	Maybe
311	Male	Saudi	18 - 30 years	Single	Sabya	City	Bachelor's Degree	Student	Less than 5000 SAR	No	I do not know	I do not know the disease	Yes	Yes	Yes	1	1	1	1	3	3	No											No	No	No	No	No	No	No	No		No		Yes	Internet and medical websites	Maybe
312	Male	Saudi	51 - 60 years	Married	Al-Aridah	City	Diploma	Retired	Less than 5000 SAR	Yes	Internet and social media, from friends or family	Yes	No	Yes	No	1	1	2	2	5	5	Yes	Yes	Other people	No	Yes	No						Yes	No	Yes	Yes	Yes	No	No	No		No		Yes	Traditional media (TV, radio), social media	No
313	Male	Saudi	18 - 30 years	Single	Baish	City	High School	Student	Less than 5000 SAR	No	I do not know	I do not know the disease	I do not know the disease	I do not know the disease	I do not know the disease	1	1	1	1	1	1	Yes	Yes	I am	Yes	Yes	I do not know	No	No		From one to three months	No	Yes	No	No	Yes	No	Yes	No	No		No		Yes	Internet and medical websites	Maybe
314	Female	Saudi	18 - 30 years	Single	Sabya	City	High School	Student	10001-15000 SAR	No	Internet & Social Media	No	No	No	No	1	1	1	1	1	4	No						No	No				No	No	No	No	No	No	No	No		No		Yes	Internet and medical websites, traditional media (TV, radio), clinics and hospitals, social media	Maybe
315	Female	Saudi	18 - 30 years	Single	Sabya	City	Bachelor's Degree	Student	Less than 5000 SAR	Yes	Internet & Social Media	No	Yes	No	No	3	1	1	1	5	5	No											Yes	No	Yes	Yes	Yes	No	No	No		No		No	Clinics and Hospitals, Social Media	Maybe
316	Male	Saudi	18 - 30 years	Single	Ahad Al-Masarhah	City	Bachelor's Degree	Student	10001-15000 SAR	No	I do not know	I do not know the disease	I do not know the disease	I do not know the disease	I do not know the disease	1	1	2	2	5	4	No											Yes	Yes	Yes	Yes	Yes	Yes	No	No		No		Yes	Internet and medical websites, clinics and hospitals, social media, volunteer awareness initiatives (increase the knowledge of both the visitor and the volunteer)	No	Thank you for your great efforts, please raise awareness of this disease because awareness of it may be less than necessary, knowing that I am a student in the health field and I was not aware of it at all
317	Female	Saudi	18 - 30 years	Single	Jazan	City	Bachelor's Degree	Student	More than 20000 SAR	No	I do not know	No	No	Yes	Yes	1	1	1	5	5	5	No						No	No				Yes	No	Yes	No	Yes	Yes	No	No		No		Yes	Internet and medical websites, clinics and hospitals, social media	Maybe
318	Male	Saudi	18 - 30 years	Single	Dhamad	City	Bachelor's Degree	Student	Less than 5000 SAR	Yes	From friends or family, I don't know	Yes	Yes	No	Yes	1	1	4	1	4	4	No											No	No	Yes	No	No	Yes	No	No		No		not sure	Clinics and hospitals	No
319	Female	Saudi	18 - 30 years	Single	Abu Arish	City	Bachelor's Degree	Student	Less than 5000 SAR	Yes	From friends or family	Yes	Yes	No	No	1	1	1	2	1	1	No						No	No				Yes	No	Yes	No	No	No	No	No		No		Yes	Internet and medical websites, traditional media (TV, radio), clinics and hospitals, social media	No
320	Female	Saudi	18 - 30 years	Single	Abu Arish	City	Bachelor's Degree	Student	15001-20000 SAR	No	I do not know	No	No	Yes	Yes	1	1	4	1	5	5	Yes	Yes	I am	Yes	Yes	Yes	No	No				No	No	No	Yes	Yes	No	No	No		No		Yes	Clinics And Hospitals,	No
321	Female	Saudi	18 - 30 years	Single	Abu Arish	City	Bachelor's Degree	Student	15001-20000 SAR	No	I do not know	Yes	Yes	No	Yes	1	1	2	1	4	4	Yes	Yes	I am	No	Yes	No	No	No			No	Yes	Yes	Yes	No	Yes	Yes	No	No	No	No		Yes	Internet and medical websites, clinics and hospitals	Yes
322	Female	Saudi	31 - 40 years	Married	Abu Arish	City	Bachelor's Degree	Unemployed	Less than 5000 SAR	Yes	Internet & Social Media	Yes	Yes	No	I do not know the disease	1	1	1	1	5	5	Yes	Yes	Other people	No	Yes	Yes	No	No			No	Yes	No	Yes	Yes	Yes	No	No	No		No		Yes	Internet and medical websites	Yes
323	Female	Saudi	18 - 30 years	Single	Abu Arish	City	Bachelor's Degree	Student	15001-20000 SAR	Yes	Internet & Social Media	Yes	Yes	Yes	Yes	1	1	4	1	5	5	Yes	Yes	I am	Yes	Yes	No	No	No			No	Yes	No	No	No	No	Yes	No	No		No		Yes	Internet and medical websites, traditional media (TV, radio), clinics and hospitals, social media,	No
324	Female	Saudi	18 - 30 years	Single	Samtah	City	High School	Student	10001-15000 SAR	Yes	Media (TV, Radio), Internet and Social Media, Doctors' advice, From friends or family	Yes	Yes	Yes	Yes	1	1	1	1	3	3	Yes	Yes	I am	Yes	Yes	Yes	No	No				Yes	Yes	Yes	Yes	No	Yes	No	No		No		Yes	Internet and medical websites, traditional media (TV, radio), clinics and hospitals, social media	Yes
325	Female	Saudi	18 - 30 years	Married	Samtah	City	Bachelor's Degree	Student	Less than 5000 SAR	No	I do not know	I do not know the disease	No	Yes	Yes	1	1	1	1	3	4	Yes	Yes	I am	No	Yes	I do not know	Yes	No				No	No	No	No	No	Yes	No	No		No		not sure	Internet and medical websites, traditional media (TV, radio), clinics and hospitals, social media	Maybe
326	Female	Saudi	18 - 30 years	Single	Abu Arish	City	Bachelor's Degree	Student	Less than 5000 SAR	Yes	Internet and Social Media, Doctors' Advice	Yes	Yes	Yes	Yes	1	1	1	1	5	5	Yes	Yes	I am	Yes	Yes	Yes	No	No			No	No	No	Yes	No	Yes	Yes	No	No		No		Yes	Internet and medical websites, traditional media (TV, radio), clinics and hospitals, social media	Maybe
327	Female	Saudi	18 - 30 years	Married	Ahad Al-Masarhah	City	Bachelor's Degree	Student	Less than 5000 SAR	Yes	Doctors' Tips	Yes	No	Yes	Yes	1	1	1	1	5	5	No						Yes	No			No	Yes	No	Yes	Yes	Yes	Yes	No	No				Yes	Internet and medical websites, traditional media (TV, radio), clinics and hospitals, social media	No
328	Female	Saudi	18 - 30 years	Single	Dhamad	City	Bachelor's Degree	Student	15001-20000 SAR	Yes	Internet & Social Media	Yes	Yes	Yes	Yes	1	1	1	1	4	2	Yes	Yes	I am	Yes	Yes	Yes	No	No			No	No	No	No	No	No	Yes	No	No		No		Yes	Internet and medical websites, social media	Maybe
329	Female	Saudi	18 - 30 years	Single	Samtah	City	Bachelor's Degree	Student	Less than 5000 SAR	Yes	Media (TV, Radio), Internet and Social Media	Yes	Yes	Yes	Yes	1	1	1	1	3	4	No						No	No				No	No	No	No	No	No	No	No		No		Yes	Traditional media (TV, radio), Clinics and hospitals	No
330	Female	Saudi	18 - 30 years	Single	Ahad Al-Masarhah	City	Bachelor's Degree	Student	Less than 5000 SAR	No	I do not know	I do not know the disease	I do not know the disease	I do not know the disease	I do not know the disease	1	1	1	3	5	5	No						No	No				Yes	Yes	Yes	Yes	Yes	Yes	No	No		No		Yes	Internet and medical websites, social media	Maybe
331	Male	Saudi	18 - 30 years	Single	Jazan	City	High School	Student	Less than 5000 SAR	No	I do not know	I do not know the disease	I do not know the disease	I do not know the disease	I do not know the disease	1	1	2	2	5	5	No											Yes	No	Yes	No	Yes	Yes	No	No				Yes	Internet and medical websites, clinics and hospitals, social media	Maybe
332	Female	Saudi	18 - 30 years	Single	Ahad Al-Masarhah	City	Diploma	Student	Less than 5000 SAR	Yes	Media (TV, Radio)	Yes	Yes	Yes	Yes	3	1	2	1	1	1	No						No	No		From four months to six months	Yes	Yes	Yes	Yes	Yes	Yes	No	No	No		No		Yes	Clinics and hospitals	No
333	Female	Saudi	18 - 30 years	Single	Jazan	City	Bachelor's Degree	Student	10001-15000 SAR	No	I do not know	Yes	Yes	I do not know the disease	I do not know the disease	1	1	1	1	1	1	Yes	Yes	I am	Yes	Yes	No	No	No			No	Yes	No	Yes	Yes	Yes	Yes	No	No		No		Yes	Internet and medical websites, traditional media (TV, radio), clinics and hospitals, social media	Yes
334	Female	Saudi	18 - 30 years	Single	Jazan	City	Bachelor's Degree	Student	Less than 5000 SAR	No	I do not know	Yes	Yes	Yes	Yes	1	1	1	1	5	5	No						No	No				Yes	No	Yes	No	Yes	No	No	No		No		Yes	Internet and medical websites, clinics and hospitals, social media	Maybe
335	Female	Saudi	18 - 30 years	Single	Jazan	City	Bachelor's Degree	Student	Less than 5000 SAR	Yes	Media (TV, Radio), I don't know	Yes	Yes	Yes	Yes	1	1	1	1	1	1	No											Yes	No	Yes	No	Yes	Yes	No	No		No		Yes	Internet and medical websites, traditional media (TV, radio), clinics and hospitals, social media	Maybe
336	Female	Saudi	31 - 40 years	Married	Samtah	City	Bachelor's Degree	Housewife	Less than 5000 SAR	No	I do not know	I do not know the disease	I do not know the disease	I do not know the disease	I do not know the disease	1	1	1	1	5	5	No						No	No				Yes	Yes	Yes	No	No	Yes	No	No				not sure	Internet and medical websites	No
337	Male	Saudi	18 - 30 years	Single	Jazan	City	Bachelor's Degree	Unemployed	Less than 5000 SAR	Yes	I do not know	Yes	Yes	No	No	1	1	1	1	1	5	No											Yes	Yes	Yes	No	Yes	Yes	No	No		No		Yes	Internet and medical websites, clinics and hospitals, social media	Maybe
338	Male	Saudi	18 - 30 years	Single	Baish	City	High School	Student	Less than 5000 SAR	Yes	Doctors' advice, from friends or family	Yes	Yes	Yes	Yes	1	1	1	1	5	5	No											No	No	Yes	Yes	Yes	No	No	No		No		Yes	Internet and medical websites, clinics and hospitals, social media	No
339	Female	Saudi	18 - 30 years	Single	Samtah	City	Bachelor's Degree	Student	Less than 5000 SAR	Yes	Media (TV, Radio), Internet and Social Media, Doctors' advice, From friends or family	Yes	Yes	Yes	Yes	1	1	1	1	5	5	Yes	Yes	I am	No	Yes	I do not know	No	No			No	Yes	Yes	Yes	Yes	Yes	Yes	No	No		No		Yes	Internet and medical websites, traditional media (TV, radio), clinics and hospitals, social media	Maybe
340	Male	Saudi	18 - 30 years	Single	Jazan	City	Diploma	Unemployed	15001-20000 SAR	No	I do not know	No	No	No	No	1	1	1	1	1	1	No											No	No	No	No	No	No	No	No				No	internet And Medical Sites,	No
341	Female	Saudi	18 - 30 years	Married	Abu Arish	City	Bachelor's Degree	Unemployed	Less than 5000 SAR	No	Internet & Social Media	Yes	Yes	No	Yes	1	1	1	1	5	5	No						Yes	No				Yes	No	Yes	No	No	No	No	No				Yes	Internet and medical websites	Maybe
342	Female	Saudi	18 - 30 years	Single	Sabya	City	Diploma	Student	15001-20000 SAR	No	I do not know	I do not know the disease	No	I do not know the disease	I do not know the disease	1	1	1	1	5	5	No						No	No				Yes	No	Yes	No	Yes	Yes	No	No		No		not sure	Clinics and hospitals	Yes
343	Female	Saudi	18 - 30 years	Widowed	Baish	City	Bachelor's Degree	Student	Less than 5000 SAR	No	I do not know	Yes	No	No	Yes	1	2	2	3	5	4	Yes	Yes	Other people	Yes	Yes	No	No					Yes	Yes	No	No	Yes	Yes	No	No		No		Yes	Internet and medical websites, clinics and hospitals, social media	Maybe
344	Female	Saudi	18 - 30 years	Single	Jazan	City	Bachelor's Degree	Student	Less than 5000 SAR	No	I do not know	No	Yes	No	I do not know the disease	1	1	1	1	5	5	No						No	No			No	Yes	No	Yes	No	Yes	No	No	No		No		Yes	Internet and medical websites, social media	No
345	Female	Saudi	18 - 30 years	Single	Samtah	City	Bachelor's Degree	Student	Less than 5000 SAR	No	I do not know	I do not know the disease	Yes	Yes	Yes	1	1	1	2	5	5	No						No	No			No	No	No	No	No	No	No	No	No		No		Yes	Social Media	Maybe
346	Female	Saudi	18 - 30 years	Single	Sabya	City	Bachelor's Degree	Student	Less than 5000 SAR	Yes	I do not know	Yes	Yes	Yes	No	1	1	2	2	4	4	No						No	No		at birth	No	No	Yes	Yes	Yes	Yes	Yes	No	No		No		Yes	Internet and medical websites, clinics and hospitals	No
347	Female	Saudi	18 - 30 years	Single	Samtah	City	Bachelor's Degree	Student	Less than 5000 SAR	No	I do not know	No	Yes	No	Yes	1	1	1	1	5	5	No						No	No			No	No	No	Yes	Yes	Yes	Yes	No	No		No		Yes	Clinics and hospitals	Yes
348	Male	Saudi	18 - 30 years	Single	Jazan	City	High School	Student	Less than 5000 SAR	Yes	From friends or family	No	No	No	Yes	1	1	3	1	4	2	No											Yes	No	Yes	No	Yes	No	No	No		No		Yes	Internet and medical websites	Maybe
349	Female	Saudi	18 - 30 years	Single	Samtah	City	Bachelor's Degree	Student	Less than 5000 SAR	Yes	Doctors' Tips	Yes	Yes	Yes	Yes	1	1	1	1	5	5	Yes	Yes	Other people	Yes	Yes	I do not know	No	No				No	No	Yes	No	No	No	No	No		No		Yes	Internet & Medical Websites, Clinics & Hospitals, Courses	Yes	Continuous Examination
350	Male	Saudi	18 - 30 years	Single	Jazan	City	High School	Employee	Less than 5000 SAR	Yes	Internet and social media, from friends or family	No	Yes	No	No	1	1	3	1	5	2	No						No	No			No	Yes	No	Yes	No	Yes	Yes	No	No		No		Yes	Internet and medical websites, clinics and hospitals	Maybe
351	Female	Saudi	18 - 30 years	Single	Dhamad	City	Bachelor's Degree	Student	Less than 5000 SAR	No	I do not know	I do not know the disease	I do not know the disease	I do not know the disease	I do not know the disease	1	1	1	1	5	4	No											Yes	No	Yes	No	Yes	Yes	No	No		No		Yes	Internet and medical websites, traditional media (TV, radio), clinics and hospitals, social media	No
352	Female	Saudi	18 - 30 years	Single	Jazan	City	High School	Student	15001-20000 SAR	No	I do not know	I do not know the disease	I do not know the disease	I do not know the disease	I do not know the disease	1	1	1	1	3	4	No						No	No	.			Yes	No	Yes	Yes	Yes	No	No	No				Yes	Internet and medical websites, clinics and hospitals	Maybe
353	Male	Saudi	18 - 30 years	Single	Al-Eidabi	City	High School	Student	More than 20000 SAR	No	I do not know	No	No	No	No	1	1	4	5	3	4	No											Yes	No	Yes	Yes	Yes	Yes	No	No		No		Yes	Internet and medical websites, social media	Maybe
354	Male	Saudi	18 - 30 years	Single	Al-Aridah	City	Bachelor's Degree	Student	Less than 5000 SAR	Yes	Internet & Social Media	No	Yes	No	No	1	1	2	3	5	5	No											Yes	No	No	No	No	No	No	No		No		Yes	Internet and medical websites, clinics and hospitals	Maybe
355	Male	Saudi	18 - 30 years	Single	Samtah	City	High School	Student	Less than 5000 SAR	No	I do not know	I do not know the disease	I do not know the disease	I do not know the disease	I do not know the disease	1	1	1	1	5	5	No											No	No	No	No	No	No	No	No		No		Yes	Internet and medical websites, traditional media (TV, radio), clinics and hospitals, social media	No
356	Female	Saudi	18 - 30 years	Single	Jazan	City	Bachelor's Degree	Student	10001-15000 SAR	Yes	Doctors' advice, from friends or family	Yes	Yes	Yes	No	1	1	1	1	4	5	Yes	Yes	I am	Yes	Yes	Yes	No	No				No	No	Yes	No	No	Yes	No	No		No		Yes	Internet and medical websites, social media	Maybe
357	Female	Saudi	41 - 50 years	Married	Dhamad	City	Less than High School	Housewife	Less than 5000 SAR	No	Media (TV, Radio)	Yes	Yes	Yes	Yes	1	1	1	1	1	1	No											No	No	No	No	No	No	No	No		No		Yes	Internet and medical websites, traditional media (TV, radio), clinics and hospitals, social media	No
358	Female	Saudi	18 - 30 years	Single	Al-Eidabi	City	Bachelor's Degree	Student	15001-20000 SAR	No	I do not know	No	Yes	No	Yes	1	1	1	3	5	5	No						No	No			No	No	No	No	No	Yes	No	No	No		No		Yes	Internet and medical websites, clinics and hospitals	Maybe
359	Female	Saudi	18 - 30 years	Single	Jazan	City	Bachelor's Degree	Student	Less than 5000 SAR	No	Internet & Social Media	I do not know the disease	I do not know the disease	I do not know the disease	I do not know the disease	1	1	1	1	4	5	No						No	No				No	No	No	No	No	No	No	No		No		Yes	Internet and medical websites, clinics and hospitals	No
360	Male	Saudi	18 - 30 years	Single	Jazan	City	High School	Student	Less than 5000 SAR	No	I do not know	I do not know the disease	I do not know the disease	I do not know the disease	I do not know the disease	1	1	2	1	1	1	No											No	No	No	No	Yes	Yes	No	No				not sure	Internet and medical websites, clinics and hospitals, social media	No
361	Female	Saudi	18 - 30 years	Single	Jazan	City	Bachelor's Degree	Student	Less than 5000 SAR	Yes	From friends or family	No	Yes	No	No	1	1	1	1	5	5	No						No	No			No	Yes	Yes	Yes	Yes	Yes	Yes	No	No		No		not sure	Internet and medical websites, clinics and hospitals, social media	Maybe
362	Male	Saudi	Less than 18 years	Single	Abu Arish	City	Less than High School	Student	15001-20000 SAR	Yes	Internet & Social Media	Yes	Yes	Yes	Yes	1	1	4	1	5	5	Yes	Yes	I am	Yes	Yes	Yes	No	No	No	From four months to six months	No	Yes	No	Yes	No	Yes	Yes	No	No	Two weeks	No		Yes	Internet and medical websites, traditional media (TV, radio), clinics and hospitals, social media	Yes
363	Female	Saudi	18 - 30 years	Single	Sabya	City	Bachelor's Degree	Student	10001-15000 SAR	Yes	Media (TV, radio), from friends or family	Yes	Yes	No	Yes	1	1	1	1	5	5	No						No	No				Yes	Yes	Yes	No	No	Yes	No	No		No		not sure	Internet and medical websites, clinics and hospitals, social media	No
364	Female	Saudi	Less than 18 years	Single	Abu Arish	City	High School	Housewife	Less than 5000 SAR	Yes	Media (TV, Radio)	I do not know the disease	No	Yes	No	2	3	4	5	1	1	No						Yes	No		From one to three months	No	No	Yes	No	Yes	Yes	Yes	No	No		No		not sure	Internet and medical websites	No
365	Female	Saudi	18 - 30 years	Single	Abu Arish	City	Bachelor's Degree	Student	15001-20000 SAR	Yes	Internet and social media, from friends or family	Yes	No	Yes	Yes	1	1	2	3	5	5	No						No	No			No	Yes	No	Yes	No	Yes	Yes	No	No		No		Yes	Internet and medical websites, clinics and hospitals, social media	Maybe
366	Female	Saudi	18 - 30 years	Single	Sabya	City	Bachelor's Degree	Student	10001-15000 SAR	Yes	Doctors' Tips	No	No	No	Yes	1	1	1	1	5	5	Yes	Yes	I am	No	Yes	Yes	No	No			No	Yes	No	Yes	Yes	Yes	Yes	No	No		No		Yes	Internet and medical websites, clinics and hospitals	Maybe
367	Female	Saudi	18 - 30 years	Single	Jazan	City	Bachelor's Degree	Student	10001-15000 SAR	No	I do not know	I do not know the disease	No	No	Yes	1	1	1	3	5	5	No											No	No	No	No	No	No	No	No				not sure	social Media,	Maybe
368	Female	Saudi	18 - 30 years	Single	Baish	City	Bachelor's Degree	Employee	10001-15000 SAR	Yes	Doctors' Tips	Yes	Yes	Yes	Yes	1	1	1	2	5	5	Yes	Yes	I am	Yes	Yes	No	No	No			No	No	No	Yes	No	No	No	No	No		No		Yes	Clinics and hospitals	Maybe	According to the tests of a doctor, only a healthy cat, but some of the questions here can be misleading. Yes, I got a sore throat, but my cat is healthy, according to the doctor's examination, and it can affect the result of your research, thank you. Also, the cleanliness of the clinics should be alerted as it is another source of transmission of infection.
369	Female	Saudi	18 - 30 years	Single	Al-Tuwal	City	Bachelor's Degree	Student	10001-15000 SAR	Yes	Internet & Social Media	No	Yes	Yes	Yes	1	1	2	1	1	5	No						No	No			No	Yes	No	Yes	Yes	Yes	Yes	No	No		No		Yes	Internet and medical websites, social media	No
370	Male	Saudi	31 - 40 years	Married	Jazan	City	Bachelor's Degree	Employee	15001-20000 SAR	Yes	Media (TV, Radio)	Yes	Yes	No	Yes	1	1	3	1	3	3	No											Yes	No	Yes	Yes	Yes	Yes	No	No		No		Yes	Clinics and Hospitals, Social Media	No
371	Female	Saudi	18 - 30 years	Single	Samtah	City	Bachelor's Degree	Student	Less than 5000 SAR	No	I do not know	I do not know the disease	I do not know the disease	I do not know the disease	I do not know the disease	1	1	1	1	5	5	No						No	No			No	No	No	No	No	No	Yes	No	No		No		Yes	Social Media	Maybe
372	Female	Saudi	18 - 30 years	Single	Jazan	City	Bachelor's Degree	Student	Less than 5000 SAR	No	I do not know	I do not know the disease	I do not know the disease	I do not know the disease	I do not know the disease	1	1	1	1	1	5	No						No	No			No	No	No	No	No	No	No	No	No		No		Yes	Social Media	No
373	Male	Saudi	18 - 30 years	Single	Samtah	City	High School	Student	10001-15000 SAR	Yes	Internet and social media, from friends or family	No	Yes	Yes	Yes	1	1	1	1	4	5	No											Yes	No	Yes	No	Yes	Yes	No	No				Yes	Social Media	Maybe
374	Male	Saudi	31 - 40 years	Married	Abu Arish	City	Bachelor's Degree	Employee	Less than 5000 SAR	Yes	From friends or family	Yes	Yes	No	I do not know the disease	1	1	1	2	5	5	No											No	No	Yes	No	No	No	No	No				Yes	Internet and medical websites, traditional media (TV, radio), clinics and hospitals	No
375	Male	Saudi	41 - 50 years	Married	Sabya	City	Diploma	Employee	Less than 5000 SAR	No	I do not know	I do not know the disease	I do not know the disease	I do not know the disease	I do not know the disease	1	1	1	1	3	3	No											Yes	No	Yes	No	No	No	No	No		No		Yes	Clinics and hospitals	No
376	Female	Saudi	18 - 30 years	Single	Samtah	City	Bachelor's Degree	Student	5001-10000 SAR	Yes	Media (TV, radio), from friends or family	Yes	No	Yes	Yes	1	1	3	1	2	5	Yes	Yes	Other people	Yes	Yes	No	No	No		From four months to six months	No	Yes	Yes	Yes	Yes	Yes	Yes	No	No		No		Yes	Internet and medical websites, traditional media (TV, radio), clinics and hospitals, social media	Maybe
377	Male	Saudi	41 - 50 years	Married	Samtah	City	Bachelor's Degree	Employee	Less than 5000 SAR	No	I do not know	No	I do not know the disease	I do not know the disease	I do not know the disease	3	1	1	1	3	3	No											No	No	No	Yes	No	No	No	No				Yes	Traditional media (TV, radio), Clinics and hospitals	Yes
378	Male	Saudi	41 - 50 years	Married	Abu Arish	City	Bachelor's Degree	Employee	Less than 5000 SAR	Yes	Internet & Social Media	I do not know the disease	Yes	I do not know the disease	Yes	1	1	1	1	5	5	No											No	No	No	No	Yes	No	No	No		No		Yes	Traditional media (TV, radio), Clinics and hospitals, Social media	Yes
379	Female	Saudi	18 - 30 years	Single	Jazan	City	Bachelor's Degree	Student	Less than 5000 SAR	Yes	Media (TV, Radio)	Yes	Yes	Yes	No	1	1	1	1	5	3	Yes	Yes	Other people	Yes	Yes	Yes	No	No	alif	From one to three months	No	Yes	No	No	No	No	No	No	No	ت	No	ا	No	Social Media	No	t
380	Male	Saudi	18 - 30 years	Married	Dhamad	City	High School	Student	Less than 5000 SAR	No	I do not know	I do not know the disease	I do not know the disease	I do not know the disease	I do not know the disease	1	1	3	3	3	3	No											Yes	Yes	Yes	No	Yes	Yes	No	No				not sure	Internet and medical websites, traditional media (TV, radio), social media	Maybe
381	Male	Saudi	18 - 30 years	Single	Samtah	City	Bachelor's Degree	Student	More than 20000 SAR	Yes	Internet and Social Media, Doctors' Advice	No	Yes	No	Yes	1	1	1	1	4	5	Yes	Yes	I am	Yes	Yes	Yes						No	No	Yes	No	No	No	No	No		No		No	Internet and medical websites, traditional media (TV, radio), clinics and hospitals, social media	No
382	Male	Saudi	41 - 50 years	Married	Abu Arish	City	Bachelor's Degree	Employee	Less than 5000 SAR	Yes	From friends or family	Yes	Yes	No	Yes	1	1	1	1	4	5	No											Yes	Yes	Yes	Yes	No	No	No	No		No		Yes	Traditional media (TV, radio), Clinics and hospitals, Social media	Maybe
383	Female	Saudi	18 - 30 years	Single	Al-Harth	City	Bachelor's Degree	Student	Less than 5000 SAR	No	I do not know	No	I do not know the disease	Yes	Yes	1	1	1	1	5	5	No											Yes	No	Yes	No	Yes	Yes	No	No				Yes	Traditional media (TV, radio)	Maybe
384	Female	Saudi	18 - 30 years	Single	Samtah	City	Bachelor's Degree	Student	More than 20000 SAR	No	I do not know	I do not know the disease	I do not know the disease	I do not know the disease	I do not know the disease	1	1	1	1	1	5	Yes	No	Other people	Yes	Yes	No	No	No			No	Yes	No	No	No	No	No	No	No		No		Yes	Internet and medical websites, Traditional media (TV/radio)	No
385	Female	Saudi	18 - 30 years	Single	Samtah	City	Bachelor's Degree	Student	15001-20000 SAR	No	I do not know	I do not know the disease	I do not know the disease	I do not know the disease	I do not know the disease	1	1	1	1	5	5	No						No	No				Yes	No	Yes	No	Yes	Yes	No	No				Yes	Internet and medical websites, traditional media (TV, radio), clinics and hospitals, social media	No
386	Female	Saudi	18 - 30 years	Single	Jazan	City	High School	Student	Less than 5000 SAR	Yes	Internet & Social Media	Yes	Yes	Yes	No	1	1	1	1	3	5	No						No	No				No	No	No	Yes	Yes	No	No	No		No		Yes	Internet and medical websites, traditional media (TV, radio), clinics and hospitals, social media	No
387	Female	Saudi	18 - 30 years	Single	Dhamad	City	Bachelor's Degree	Student	15001-20000 SAR	No	I do not know	No	No	No	No	1	1	1	1	5	4	No						No	No	..	From one to three months	No	No	No	No	No	No	No	No	No	.	No	..	Yes	Internet and medical websites, clinics and hospitals, social media	No	.
388	Male	Saudi	18 - 30 years	Single	Baish	City	Bachelor's Degree	Student	15001-20000 SAR	No	I do not know	I do not know the disease	Yes	Yes	Yes	2	1	3	2	1	2	No						No	No	G	at birth	No	Yes	No	No	No	Yes	No	No	No	ا	No	ا	Yes	Internet and medical websites, traditional media (TV, radio), clinics and hospitals, social media	Yes	t
389	Female	Saudi	18 - 30 years	Single	Jazan	City	Bachelor's Degree	Student	More than 20000 SAR	Yes	Internet & Social Media	Yes	Yes	No	No	1	1	1	2	5	5	Yes	Yes	Other people			No	No	No				No	No	No	No	Yes	No	No	No		No		Yes	Clinics and hospitals	Maybe
390	Female	Saudi	18 - 30 years	Single	Ahad Al-Masarhah	City	High School	Student	Less than 5000 SAR	No	I do not know	I do not know the disease	Yes	I do not know the disease	I do not know the disease	2	3	1	2	5	5	No						No	No				Yes	Yes	Yes	Yes	Yes	Yes	No	No		No		Yes	Internet and medical websites, traditional media (TV, radio), clinics and hospitals, social media	No
391	Female	Saudi	18 - 30 years	Single	Jazan	City	Bachelor's Degree	Student	More than 20000 SAR	No	Media (TV/Radio), Internet and Social Media, Doctors Advice	No	Yes	No	Yes	1	2	1	2	2	1	No						No	No		From one to three months	No	No	No	No	No	No	No	No	No		No		No	Clinics and Hospitals, Social Media	Yes
392	Female	Saudi	18 - 30 years	Married	Jazan	City	Bachelor's Degree	Student	15001-20000 SAR	Yes	Media (TV, Radio)	Yes	Yes	No	Yes	1	1	1	1	3	5	No						No	Yes	Time	From one to three months	No	No	No	No	No	No	No	No	No		No		Yes	Internet and medical websites, traditional media (TV, radio), clinics and hospitals, social media	Maybe
393	Female	Saudi	18 - 30 years	Single	Al-Tuwal	City	Bachelor's Degree	Student	Less than 5000 SAR	No	I do not know	I do not know the disease	Yes	Yes	No	1	1	1	1	5	5	No						No	No				Yes	No	Yes	No	No	No	No	No		No		Yes	Internet and medical websites, clinics and hospitals, social media	No
394	Male	Saudi	31 - 40 years	Married	Samtah	City	Postgraduate Studies	Employee	10001-15000 SAR	Yes	From friends or family	Yes	I do not know the disease	I do not know the disease	Yes	1	1	1	2	5	5	No											No	No	Yes	No	Yes	Yes	No	No		No		Yes	Internet and medical websites, traditional media (TV, radio), clinics and hospitals	Maybe
395	Female	Saudi	18 - 30 years	Single	Samtah	City	Bachelor's Degree	Student	Less than 5000 SAR	Yes	Doctors' Tips	Yes	Yes	Yes	Yes	1	1	1	1	1	1	No						No	No	No	From one to three months	No	Yes	Yes	Yes	No	Yes	No	No	No		No		not sure	Social Media	No
396	Male	Saudi	41 - 50 years	Married	Abu Arish	City	Bachelor's Degree	Employee	Less than 5000 SAR	Yes	Doctors' advice, from friends or family	Yes	Yes	I do not know the disease	Yes	1	1	1	1	5	5	No											No	No	No	No	No	No	No	No		No		Yes	Internet and medical websites, traditional media (TV, radio), clinics and hospitals, social media	No
397	Female	Saudi	18 - 30 years	Single	Abu Arish	City	Diploma	Student	Less than 5000 SAR	No	I do not know	Yes	Yes	No	Yes	2	1	1	1	2	5	No						No	No			No	No	No	No	No	No	No	No	No		No		Yes	Internet and medical websites, clinics and hospitals	Maybe
398	Female	Saudi	18 - 30 years	Single	Jazan	City	Bachelor's Degree	Unemployed	10001-15000 SAR	Yes	Media (TV, Radio), Internet and Social Media, Doctors' advice, From friends or family	Yes	Yes	Yes	No	1	1	1	1	5	5	No						No	No			No	No	No	No	No	No	No	No	No				Yes	Internet and medical websites, traditional media (TV, radio), clinics and hospitals, social media	No
399	Female	Saudi	18 - 30 years	Single	Jazan	City	Bachelor's Degree	Unemployed	15001-20000 SAR	Yes	Internet & Social Media	Yes	Yes	Yes	Yes	1	1	3	1	5	4	No						No	No			No	Yes	No	No	No	No	Yes	No	No		No		Yes	Traditional media (TV, radio), Clinics and hospitals, Social media	No
400	Female	Saudi	18 - 30 years	Single	Ahad Al-Masarhah	City	Bachelor's Degree	Student	15001-20000 SAR	Yes	Media (TV, Radio)	No	No	No	No	1	1	1	1	1	1	No											No	No	No	No	No	No	No	No				not sure	Traditional media (TV, radio)	No
401	Female	Saudi	18 - 30 years	Single	Sabya	City	Bachelor's Degree	Student	10001-15000 SAR	No	I do not know	I do not know the disease	Yes	I do not know the disease	Yes	1	1	1	1	5	5	No						No	No			No	Yes	No	Yes	No	No	Yes	No	No		No		Yes	Internet and medical websites, clinics and hospitals, social media	Maybe
402	Female	Saudi	18 - 30 years	Single	Abu Arish	City	Bachelor's Degree	Student	Less than 5000 SAR	No	I do not know	No	No	Yes	Yes	1	1	1	1	1	1	No						No	No			No	No	No	No	No	No	No	No	No		No		Yes	Social Media	No
403	Female	Saudi	18 - 30 years	Single	Ahad Al-Masarhah	City	Bachelor's Degree	Student	10001-15000 SAR	No	I do not know	Yes	Yes	Yes	Yes	1	1	1	1	5	5	No											No	No	No	No	No	No	No	No				Yes	Internet and medical websites, traditional media (TV, radio), clinics and hospitals, social media	No
404	Female	Saudi	18 - 30 years	Single	Jazan	City	Bachelor's Degree	Student	15001-20000 SAR	No	I do not know	I do not know the disease	I do not know the disease	I do not know the disease	No	1	1	1	1	5	5	No											No	No	No	No	No	No	No	No		No		Yes	Internet and medical websites	Yes
405	Female	Saudi	18 - 30 years	Single	Jazan	City	Bachelor's Degree	Student	5001-10000 SAR	No	I do not know	I do not know the disease	I do not know the disease	I do not know the disease	Yes	1	1	1	3	5	3	No						No	No		at birth	No	Yes	No	Yes	No	No	Yes	No	No		No		Yes	Internet and medical websites, traditional media (TV, radio), clinics and hospitals, social media	Maybe
406	Female	Saudi	18 - 30 years	Single	Samtah	City	High School	Student	5001-10000 SAR	Yes	From friends or family	No	No	Yes	No	1	2	1	1	1	1	No											Yes	No	No	No	No	Yes	No	No		No		Yes	Clinics and Hospitals, Social Media	Maybe
407	Female	Saudi	41 - 50 years	Married	Samtah	City	Bachelor's Degree	Employee	Less than 5000 SAR	Yes	Internet & Social Media	Yes	Yes	Yes	Yes	1	1	1	1	5	5	No						No	Yes	1	From one to three months	No	Yes	No	Yes	No	No	No	No	No		No		Yes	Internet and medical websites, social media	No
408	Female	Saudi	51 - 60 years	Married	Jazan	City	Bachelor's Degree	Employee	15001-20000 SAR	Yes	Internet and social media, from friends or family	Yes	Yes	Yes	Yes	1	1	1	1	1	1	No											Yes	No	Yes	No	No	No	No	No				not sure	Traditional media (TV, radio), Clinics and hospitals, Social media	No	____
409	Female	Saudi	18 - 30 years	Single	Sabya	City	Bachelor's Degree	Student	10001-15000 SAR	No	I do not know	I do not know the disease	I do not know the disease	I do not know the disease	I do not know the disease	1	1	1	1	5	5	No											Yes	No	Yes	No	No	No	No	No				No	Traditional media (TV, radio)	No
410	Female	Saudi	18 - 30 years	Single	Samtah	City	High School	Student	15001-20000 SAR	No	I do not know	I do not know the disease	I do not know the disease	I do not know the disease	I do not know the disease	1	1	1	3	5	4	No						No	No			No	No	No	No	No	No	No	No	No		No		Yes	Internet and medical websites, clinics and hospitals, social media	Maybe
411	Female	Saudi	31 - 40 years	Married	Jazan	City	Bachelor's Degree	Employee	Less than 5000 SAR	Yes	From friends or family	No	I do not know the disease	No	I do not know the disease	1	1	1	1	1	1	No						No	Yes	twice	From one to three months	No	No	No	Yes	No	Yes	No	No	No		No		Yes	Internet and medical websites	No
412	Female	Saudi	18 - 30 years	Married	Samtah	City	Diploma	Housewife	Less than 5000 SAR	Yes	Internet and Social Media, Doctors' Advice	Yes	Yes	No	Yes	1	1	1	1	1	1	No						Yes	Yes		From seven months to nine months	Yes	Yes	Yes	Yes	Yes	Yes	Yes	Yes	Yes		Yes		Yes	Internet and medical websites	Yes
413	Female	Saudi	41 - 50 years	Married	Samtah	City	Bachelor's Degree	Employee	15001-20000 SAR	Yes	Media (TV, Radio), Internet and Social Media, Doctors' advice, From friends or family	No	Yes	No	No	2	2	3	3	2	2	No						No	No	No	From one to three months	No	No	No	No	No	No	No	No	No	No	No	No	No	Internet and medical websites, traditional media (TV, radio), social media	No	No
414	Female	Saudi	18 - 30 years	Single	Ahad Al-Masarhah	City	Bachelor's Degree	Student	10001-15000 SAR	Yes	Internet & Social Media	Yes	Yes	Yes	Yes	1	1	1	1	1	5	No						No	No			No	No	No	No	No	No	No	No	No				Yes	Internet and medical websites	Yes
415	Female	Saudi	18 - 30 years	Single	Abu Arish	City	Bachelor's Degree	Student	5001-10000 SAR	No	I do not know	I do not know the disease	I do not know the disease	I do not know the disease	I do not know the disease	1	1	1	1	1	1	Yes	Yes	Other people	Yes	Yes	Yes	No	No		From one to three months	No	No	No	Yes	No	No	No	No	No		No		not sure	internet And Medical Sites,	Maybe
416	Female	Saudi	18 - 30 years	Single	Samtah	City	Bachelor's Degree	Student	Less than 5000 SAR	No	I do not know	I do not know the disease	Yes	I do not know the disease	Yes	1	1	1	1	5	5	No											No	No	No	No	No	No	No	No				Yes	Internet and medical websites, clinics and hospitals, social media	Maybe
417	Female	Saudi	51 - 60 years	Married	Samtah	City	Bachelor's Degree	Retired	15001-20000 SAR	Yes	From friends or family	Yes	Yes	No	Yes	1	1	1	1	1	1	No						No	No	0		No	Yes	Yes	Yes	No	Yes	Yes	No	No	0	No	0	Yes	Social Media	No
418	Female	Saudi	41 - 50 years	Married	Al-Dair	City	Bachelor's Degree	Retired	Less than 5000 SAR	No	I do not know	No	I do not know the disease	No	Yes	1	1	1	1	4	4	No											Yes	Yes	Yes	No	No	No	No	No		No		Yes	Clinics and hospitals	No
419	Female	Saudi	18 - 30 years	Married	Samtah	City	Bachelor's Degree	Housewife	10001-15000 SAR	Yes	Media (TV, Radio), Internet and Social Media, I don't know	Yes	Yes	No	Yes	1	1	1	1	5	1	No											No	No	Yes	No	Yes	Yes	No	No		No		not sure	Internet and medical websites, clinics and hospitals	No
420	Male	Saudi	31 - 40 years	Married	Samtah	City	Bachelor's Degree	Employee	15001-20000 SAR	No	I do not know	I do not know the disease	I do not know the disease	I do not know the disease	I do not know the disease	1	1	1	2	5	5	No											No	No	No	No	No	No	No	No				Yes	Social Media	Maybe
421	Male	Saudi	31 - 40 years	Single	Samtah	City	Bachelor's Degree	Employee	10001-15000 SAR	No	I do not know	I do not know the disease	I do not know the disease	I do not know the disease	I do not know the disease	1	1	1	3	5	5	No											Yes	No	Yes	Yes	Yes	No	No	No		No		Yes	Internet and medical websites, social media	Maybe
422	Male	Saudi	31 - 40 years	Married	Samtah	City	Bachelor's Degree	Employee	10001-15000 SAR	No	I do not know	I do not know the disease	Yes	No	Yes	1	1	3	1	5	3	No										No	Yes	Yes	Yes	Yes	Yes	Yes	No	No		No		Yes	Internet and medical websites	Maybe
423	Male	Saudi	41 - 50 years	Married	Samtah	City	Diploma	Employee	10001-15000 SAR	Yes	Internet and social media, from friends or family	No	Yes	No	Yes	1	1	2	1	5	5	No											No	No	Yes	No	Yes	No	No	No				Yes	Clinics and Hospitals, Social Media	No
424	Male	Saudi	31 - 40 years	Married	Samtah	City	Bachelor's Degree	Employee	15001-20000 SAR	No	I do not know	I do not know the disease	I do not know the disease	I do not know the disease	I do not know the disease	3	1	1	1	5	5	No											Yes	No	Yes	Yes	Yes	Yes	No	No		No		Yes	Traditional media (TV, radio), Clinics and hospitals, Social media	Yes
425	Male	Saudi	41 - 50 years	Married	Al-Tuwal	City	Bachelor's Degree	Employee	More than 20000 SAR	Yes	From friends or family	No	Yes	No	Yes	1	1	1	1	5	5	No											No	No	No	No	No	No	No	No		No		Yes	Clinics and hospitals	Yes
426	Female	Saudi	18 - 30 years	Single	Jazan	City	Bachelor's Degree	Student	10001-15000 SAR	Yes	From friends or family	Yes	Yes	No	I do not know the disease	1	1	1	1	5	5	No						No	No				Yes	No	No	No	No	No	No	No		No		not sure	Internet and medical websites	No
427	Female	Saudi	18 - 30 years	Single	Samtah	Village	Bachelor's Degree	Student	15001-20000 SAR	Yes	Internet and Social Media, Doctors' Advice	Yes	Yes	Yes	Yes	1	1	1	1	5	5	No						No	No			No	Yes	Yes	Yes	Yes	Yes	Yes	No	No		No		Yes	Internet and medical websites, traditional media (TV, radio), clinics and hospitals, social media	Yes
428	Male	Saudi	41 - 50 years	Married	Al-Aridah	Village	Bachelor's Degree	Employee	More than 20000 SAR	Yes	From friends or family	Yes	Yes	Yes	Yes	1	1	2	2	5	4	No											No	No	No	No	No	No	No	No				Yes	Traditional media (TV, radio), Clinics and hospitals	No
429	Female	Saudi	18 - 30 years	Single	Jazan	City	High School	Student	15001-20000 SAR	No	I do not know	No	Yes	No	Yes	1	1	1	1	5	5	No											No	No	Yes	No	Yes	Yes	No	No				Yes	Fun lectures	No
430	Male	Saudi	18 - 30 years	Single	Baish	Village	Bachelor's Degree	Student	10001-15000 SAR	Yes	Internet & Social Media	Yes	Yes	No	Yes	1	1	1	1	5	4	No											No	No	No	No	No	No	No	No				Yes	Internet and medical websites	No
431	Male	Saudi	18 - 30 years	Single	Jazan	Village	Bachelor's Degree	Student		No	I do not know	I do not know the disease	I do not know the disease	I do not know the disease	I do not know the disease	1	1	1	1	5	5	No											No	No	No	No	No	No	No	No		No		not sure	Social Media	No
432	Female	Saudi	18 - 30 years	Single	Sabya	City	Bachelor's Degree	Student	4o mini	No	I do not know	No	Yes	I do not know the disease	I do not know the disease	1	1	1	1	5	5	No											Yes	No	Yes	Yes	Yes	No	No	No		No		Yes	Internet and medical websites, social media	No
433	Male	Saudi	18 - 30 years	Single	Sabya	Village	High School	Student	Less than 5000 SAR	Yes	Doctors' Tips	Yes	Yes	Yes	No	2	3	2	2	5	4	No						Yes	No		From four months to six months	Yes	Yes	No	Yes	No	Yes	Yes	Yes	No		Yes		Yes	Traditional media (TV, radio)	Yes
434	Female	Saudi	18 - 30 years	Single	Al-Aridah	Village	High School	Student	Less than 5000 SAR	Yes	Internet and social media, from friends or family	Yes	No	Yes	Yes	1	1	1	1	5	5	No						No	No				No	No	No	No	No	No	No	No		No		Yes	Internet and medical websites, clinics and hospitals, social media	No
435	Female	Non-Saudi	18 - 30 years	Single	Abu Arish	Village	Bachelor's Degree	Student	Less than 5000 SAR	Yes	I do not know	I do not know the disease	Yes	I do not know the disease	Yes	1	1	1	1	5	5	No											Yes	No	Yes	No	Yes	Yes	No	No		No		Yes	Internet and medical websites, clinics and hospitals, social media	Maybe
436	Male	Saudi	51 - 60 years	Married	Sabya	City	Postgraduate Studies	Student	More than 20000 SAR	No	I do not know	I do not know the disease	I do not know the disease	I do not know the disease	I do not know the disease	1	1	1	1	5	5	No											No	No	Yes	No	Yes	No	No	No		No		not sure	Internet and medical websites	Maybe
437	Female	Saudi	18 - 30 years	Single	Abu Arish	City	Bachelor's Degree	Student	Less than 5000 SAR	Yes	I do not know	I do not know the disease	I do not know the disease	I do not know the disease	I do not know the disease	3	3	3	3	5	3	No											Yes	Yes	Yes	Yes	Yes	Yes	No	No		No		Yes	Internet and medical websites, traditional media (TV, radio), clinics and hospitals, social media	Maybe
438	Male	Saudi	18 - 30 years	Single	Abu Arish	Village	Bachelor's Degree	Student	Less than 5000 SAR	Yes	Internet and social media, from friends or family	Yes	Yes	Yes	Yes	1	1	2	2	5	4	No											Yes	No	Yes	No	No	No	No	No		No		Yes	Internet and medical websites, clinics and hospitals, social media	Maybe	Raising the awareness of cat breeders and paying attention to their cleanliness Or oblige the cat breeder to have a periodic examination of cats
439	Female	Saudi	18 - 30 years	Single	Abu Arish	City	Bachelor's Degree	Student	More than 20000 SAR	Yes	Internet & Social Media	Yes	Yes	Yes	Yes	1	3	1	1	5	5	Yes	Yes	I am	No	Yes	No	No	No			No	No	Yes	Yes	Yes	Yes	No	No	No		No		Yes	Internet and medical websites, social media	Yes
440	Male	Saudi	41 - 50 years	Married	Baish	Village	Bachelor's Degree	Employee	15001-20000 SAR	No	I do not know	No	I do not know the disease	I do not know the disease	Yes	1	1	2	3	5	4	No											Yes	No	Yes	Yes	Yes	No	No	No		No		Yes	Internet and medical websites, social media	No
441	Female	Saudi	18 - 30 years	Single	Jazan	City	Bachelor's Degree	Student	Less than 5000 SAR	Yes	Doctors' Tips	Yes	Yes	Yes	Yes	1	1	2	1	5	3	No						No	No				Yes	No	No	No	Yes	Yes	No	No				Yes	Internet and medical websites, social media	No
442	Male	Saudi	41 - 50 years	Married	Jazan	Village	Bachelor's Degree	Employee	15001-20000 SAR	No	I do not know	I do not know the disease	I do not know the disease	No	Yes	1	1	2	2	5	3	No											No	No	No	No	No	No	No	No		No		Yes	Internet and medical websites, traditional media (TV, radio), social media	Maybe
443	Male	Saudi	41 - 50 years	Married	Abu Arish	Village	Bachelor's Degree	Employee	15001-20000 SAR	No	I do not know	I do not know the disease	I do not know the disease	I do not know the disease	I do not know the disease	1	1	1	1	5	5	Yes	Yes	Other people	No	Yes	Yes					No	No	No	No	No	No	No	No	No		No		Yes	Internet and medical websites, traditional media (TV, radio), clinics and hospitals, social media	Yes
444	Male	Saudi	41 - 50 years	Married	Sabya	Village	Postgraduate Studies	Employee	More than 20000 SAR	Yes	Doctors' Tips	Yes	Yes	No	Yes	1	1	1	1	5	5	No											Yes	Yes	Yes	No	No	No	No	No		No		Yes	Internet and medical websites, traditional media (TV, radio), clinics and hospitals, social media	Maybe
445	Male	Saudi	18 - 30 years	Single	Abu Arish	Village	High School	Student	Less than 5000 SAR	No	I do not know	I do not know the disease	I do not know the disease	I do not know the disease	I do not know the disease	1	1	1	1	5	5	No											Yes	No	Yes	Yes	Yes	Yes	No	No		No		Yes	Social Media	No
446	Male	Saudi	41 - 50 years	Married	Samtah	Village	Postgraduate Studies	Employee	More than 20000 SAR	Yes	Media (TV, Radio)	Yes	Yes	Yes	Yes	1	1	1	1	5	3	Yes	No		No	No	No						Yes	No	Yes	No	Yes	Yes	No	No		No		Yes	Social Media	Yes
447	Male	Saudi	51 - 60 years	Married	Jazan	City	Bachelor's Degree	Employee	15001-20000 SAR	No	I do not know	I do not know the disease	I do not know the disease	I do not know the disease	I do not know the disease	1	1	2	2	5	4	No											Yes	No	Yes	Yes	Yes	No	No	No				Yes	Social Media	Maybe
448	Female	Saudi	18 - 30 years	Married	Jazan	Village	Bachelor's Degree	Student	Less than 5000 SAR	No	I do not know	I do not know the disease	I do not know the disease	No	Yes	1	1	2	1	5	5	No						Yes	Yes	Once an abortion was done	From one to three months	No	Yes	No	Yes	Yes	Yes	No	No	No		No		Yes	Internet and medical websites, traditional media (TV, radio), clinics and hospitals, social media	No
449	Female	Saudi	41 - 50 years	Married	Al-Eidabi	City	Bachelor's Degree	Employee	10001-15000 SAR	No	I do not know	Yes	Yes	I do not know the disease	I do not know the disease	1	1	1	1	5	5	Yes	Yes	Other people	No	Yes	No	No	No			No	Yes	No	Yes	Yes	Yes	Yes	No	No		No		Yes	Internet and medical websites	No
450	Female	Saudi	18 - 30 years	Single	Jazan	City	High School	Student	Less than 5000 SAR	Yes	Internet & Social Media	Yes	Yes	Yes	Yes	1	1	1	2	5	5	No						No	No			No	Yes	No	Yes	No	No	Yes	No	No		No		Yes	Traditional media (TV, radio), Clinics and hospitals, Social media	Maybe
451	Female	Saudi	18 - 30 years	Single	Jazan	City	Bachelor's Degree	Student	Less than 5000 SAR	Yes	I do not know	Yes	Yes	Yes	No	1	1	1	2	5	5	No						No	No			No	Yes	No	No	No	No	No	No	No		No		Yes	Clinics and Hospitals, Social Media	Maybe
452	Female	Saudi	18 - 30 years	Divorced	Samtah	City	Bachelor's Degree	Student	Less than 5000 SAR	Yes	Internet & Social Media	Yes	Yes	Yes	Yes	1	1	1	2	5	5	No						No	No			No	No	No	Yes	No	Yes	No	No	No		No		Yes	Internet and medical websites, clinics and hospitals, social media	No
453	Male	Saudi	41 - 50 years	Married	Ahad Al-Masarhah	City	Bachelor's Degree	Employee	10001-15000 SAR	No	I do not know	No	Yes	I do not know the disease	Yes	1	1	3	3	5	3	No											Yes	Yes	Yes	Yes	Yes	No	No	No		No		Yes	Internet and medical websites, traditional media (TV, radio), clinics and hospitals, social media, schools, government facilities and national events	Yes	Conducting the necessary analyzes in primary health care centers to be easy to access and know the extent of the spread of the disease and spread health awareness among members of the community in social media and others
454	Male	Saudi	41 - 50 years	Married	Ahad Al-Masarhah	City	Bachelor's Degree	Employee	15001-20000 SAR	No	Internet & Social Media	I do not know the disease	I do not know the disease	I do not know the disease	I do not know the disease	1	1	2	1	5	4	No											No	No	No	No	No	No	No	No		No		Yes	Internet and medical websites, clinics and hospitals, social media	No
455	Male	Saudi	41 - 50 years	Married	Abu Arish	Village	Diploma	Employee	15001-20000 SAR	Yes	Internet and Social Media, Doctors' Advice	Yes	Yes	Yes	Yes	1	1	1	1	5	5	No											No	No	No	No	No	No	No	No		No		Yes	Clinics and Hospitals, Social Media	No
456	Male	Saudi	31 - 40 years	Married	Samtah	Village	Bachelor's Degree	Employee	10001-15000 SAR	Yes	Doctors' advice, from friends or family	Yes	Yes	No	No	1	1	1	1	5	3	No											Yes	No	No	No	No	No	No	No		No		Yes	Internet and medical websites, traditional media (TV, radio), clinics and hospitals, social media	No
457	Male	Saudi	18 - 30 years	Single	Dhamad	Village	Bachelor's Degree	Student	Less than 5000 SAR	Yes	Doctors' Tips	No	Yes	Yes	Yes	1	1	1	2	5	5	Yes	Yes	Other people	Yes		I do not know						Yes	No	Yes	No	No	No	No	No		No		Yes	Internet and medical websites, clinics and hospitals, social media	Maybe	I hope that periodic vaccinations will be conducted for cats, and that houses with cats will be counted and they will be forced to take vaccinations.
458	Male	Saudi	31 - 40 years	Married	Jazan	City	High School	Employee	10001-15000 SAR	Yes	From friends or family	No	I do not know the disease	No	Yes	1	1	1	1	5	5	No											No	No	No	No	No	No	No	No				Yes	Internet and medical websites, traditional media (TV, radio), clinics and hospitals, social media	No
459	Female	Saudi	41 - 50 years	Married	Jazan	City	Bachelor's Degree	Employee	15001-20000 SAR	Yes	From friends or family	Yes	Yes	No	Yes	1	2	1	1	5	5	Yes	Yes	Other people	Yes	Yes	No	No	No			No	Yes	No	Yes	Yes	Yes	Yes	No	No		No		No	Traditional media (TV, radio), Clinics and hospitals, Social media	Maybe
460	Female	Saudi	31 - 40 years	Married	Al-Qiyass	Village	Bachelor's Degree	Employee	5001-10000 SAR	Yes	Internet and Social Media, Doctors' Advice	Yes	Yes	Yes	Yes	1	1	1	1	5	1	No						No	No			No	No	No	No	No	No	No	No	No		No		Yes	Clinics and Hospitals, Social Media	No
461	Female	Saudi	31 - 40 years	Married	Jazan	Village	Bachelor's Degree	Employee	5001-10000 SAR	No	I do not know	Yes	I do not know the disease	Yes	Yes	1	1	1	1	5	5	No						No	No				No	No	No	No	No	No	No	No	Thank God and thanks there is no	No		Yes	Internet and medical websites, traditional media (TV, radio), clinics and hospitals, social media	No
462	Female	Saudi	31 - 40 years	Married	Abu Arish	City	Less than High School	Housewife	Less than 5000 SAR	No	I do not know	I do not know the disease	I do not know the disease	I do not know the disease	I do not know the disease	1	1	1	1	5	2	No						No	No	3 times	From one to three months	No	No	No	Yes	Yes	Yes	No	No	No		No	nothing	Yes	Clinics and hospitals	No	No
463	Male	Saudi	41 - 50 years	Married	Jazan	City	Bachelor's Degree	Employee	15001-20000 SAR	No	I do not know	I do not know the disease	I do not know the disease	I do not know the disease	I do not know the disease	1	1	1	1	5	5	No											Yes	No	Yes	Yes	No	Yes	No	No				Yes	Internet and medical websites	Maybe
464	Male	Saudi	41 - 50 years	Married	Samtah	City	Bachelor's Degree	Employee	10001-15000 SAR	No	Internet & Social Media	I do not know the disease	I do not know the disease	I do not know the disease	I do not know the disease	1	1	1	1	5	1	Yes	Yes	Other people	Yes	Yes	Yes						No	No	No	No	No	No	No	No		No		Yes	Internet and medical websites, traditional media (TV, radio), clinics and hospitals, social media	No
465	Male	Saudi	51 - 60 years	Married	Samtah	City	Bachelor's Degree	Employee	15001-20000 SAR	No	I do not know	I do not know the disease	No	No	I do not know the disease	1	1	1	1	5	1	No											Yes	No	Yes	No	Yes	No	No	No		No		Yes	Internet and medical websites, traditional media (TV, radio), social media	Maybe
466	Female	Saudi	18 - 30 years	Single	Farasan	City	Bachelor's Degree	Student	Less than 5000 SAR	No	I do not know	I do not know the disease	I do not know the disease	I do not know the disease	I do not know the disease	1	1	1	1	5	5	No						No	No			No	No	No	No	No	No	No	No	No		No		not sure	Clinics & Hospitals, Social Media,	Maybe
467	Male	Saudi	18 - 30 years	Single	Abu Arish	Village	Bachelor's Degree	Student	Less than 5000 SAR	Yes	Internet & Social Media	I do not know the disease	Yes	I do not know the disease	I do not know the disease	1	1	2	2	5	4	No											No	No	No	No	No	No	No	No		No		Yes	Internet and medical websites, traditional media (TV, radio), clinics and hospitals, social media	No
468	Male	Saudi	41 - 50 years	Married	Jazan	City	Postgraduate Studies	Employee	15001-20000 SAR	No	I do not know	I do not know the disease	I do not know the disease	I do not know the disease	I do not know the disease	1	1	2	3	5	3	No											Yes	No	Yes	No	Yes	Yes	No	No		No		Yes	Internet and medical websites, traditional media (TV, radio), clinics and hospitals, social media	No
469	Female	Saudi	18 - 30 years	Single	Samtah	City	Bachelor's Degree	Unemployed	10001-15000 SAR	No	I do not know	I do not know the disease	Yes	Yes	No	1	1	1	1	5	5	Yes	Yes	I am	Yes	Yes	Yes	No	No				Yes	No	Yes	Yes	Yes	No	No	No		No		Yes	Internet and medical websites, social media	Maybe
470	Female	Saudi	18 - 30 years	Married	Al-Raith	City	Bachelor's Degree	Student	5001-10000 SAR	No	I do not know	Yes	Yes	No	I do not know the disease	1	1	1	5	5	5	No						Yes	No			No	Yes	No	Yes	No	Yes	Yes	No	No		No		No	Internet and medical websites, traditional media (TV, radio), clinics and hospitals, social media	No
471	Female	Saudi	18 - 30 years	Single	Samtah	City	Bachelor's Degree	Student	Less than 5000 SAR	No	I do not know	I do not know the disease	I do not know the disease	I do not know the disease	I do not know the disease	1	1	1	2	5	4	No											Yes	No	Yes	Yes	Yes	No	No	No				Yes	Internet and medical websites, traditional media (TV, radio), clinics and hospitals, social media	No
472	Female	Saudi	41 - 50 years	Married	Baish	City	Bachelor's Degree	Employee	15001-20000 SAR	No	I do not know	Yes	Yes	No	Yes	1	1	1	1	5	5	No						No	No			No	Yes	No	Yes	No	Yes	No	No	No		No		Yes	Social Media	Maybe
473	Female	Saudi	41 - 50 years	Married	Jazan	City	Postgraduate Studies	Employee	Less than 5000 SAR	No	I do not know	I do not know the disease	I do not know the disease	I do not know the disease	I do not know the disease	1	1	1	1	5	5	Yes	Yes	I am	Yes	Yes	No	No	No			No	Yes	No	No	No	Yes	Yes	No	Yes	8 years ago	No		Yes	Clinics and Hospitals, Social Media	No
474	Female	Saudi	41 - 50 years	Married	Jazan	City	Bachelor's Degree	Employee	10001-15000 SAR	Yes	Media (TV, Radio), Internet and Social Media, From friends or family	Yes	Yes	No	Yes	1	1	1	1	5	5	No						No	Yes	One time	From one to three months	No	No	No	Yes	Yes	No	Yes	No	No		No		Yes	Internet and medical websites, traditional media (TV, radio), clinics and hospitals, social media	No	No
475	Female	Saudi	41 - 50 years	Married	Samtah	City	Postgraduate Studies	Employee	15001-20000 SAR	Yes	From friends or family	Yes	Yes	Yes	Yes	1	1	1	1	5	5	No						No	Yes	4	From one to three months	No	No	No	No	No	No	No	Yes	No		No		Yes	Internet and medical websites, clinics and hospitals, social media	No
476	Female	Saudi	41 - 50 years	Married	Samtah	City	Diploma	Employee	10001-15000 SAR	No	Media (TV, Radio), Internet and Social Media	Yes	Yes	No	Yes	1	1	1	1	5	5	No						No	Yes	Twice		No	Yes	No	Yes	No	Yes	Yes	No	No		No		Yes	Internet and medical websites, traditional media (TV, radio), clinics and hospitals, social media, schools and education	No
477	Female	Saudi	41 - 50 years	Married	Baish	Village	Bachelor's Degree	Employee	10001-15000 SAR	Yes	From friends or family	Yes	Yes	Yes	Yes	1	1	1	1	5	1	No						No	No			No	Yes	No	Yes	No	No	No	No	No		No		not sure	Social Media	Maybe
478	Male	Saudi	51 - 60 years	Married	Baish	City	Bachelor's Degree	Employee	10001-15000 SAR	Yes	Media (TV, Radio)	I do not know the disease	Yes	No	I do not know the disease	1	1	2	1	5	5	No											No	No	No	No	No	No	No	No		No		Yes	Clinics and hospitals	Maybe	Awareness through hospitals
479	Male	Saudi	51 - 60 years	Married	Sabya	City	Bachelor's Degree	Retired	15001-20000 SAR	Yes	Media (TV, Radio)	I do not know the disease	Yes	No	Yes	3	1	1	1	5	5	No											No	No	Yes	No	Yes	No	No	No		No		Yes	Internet and medical websites, traditional media (TV, radio), clinics and hospitals, social media	No
480	Male	Saudi	41 - 50 years	Married	Baish	City	Bachelor's Degree	Employee	More than 20000 SAR	No	I do not know	I do not know the disease	I do not know the disease	I do not know the disease	I do not know the disease	1	1	3	3	5	3	No											Yes	Yes	Yes	Yes	Yes	No	No	No		No		Yes	Social Media	Yes
481	Male	Saudi	31 - 40 years	Married	Baish	City	Postgraduate Studies	Employee	10001-15000 SAR	Yes	Internet & Social Media	Yes	Yes	No	No	1	1	2	1	5	4	No											Yes	No	Yes	Yes	No	No	No	No		No		Yes	Internet and medical websites, traditional media (TV, radio), clinics and hospitals, social media	Maybe
482	Male	Saudi	31 - 40 years	Married	Sabya	City	Bachelor's Degree	Employee	15001-20000 SAR	Yes	Internet & Social Media	Yes	Yes	Yes	Yes	1	2	1	3	5	5	No											Yes	No	Yes	No	Yes	Yes	No	No		No		Yes	Internet and medical websites, social media	No
483	Male	Saudi	41 - 50 years	Married	Dhamad	City	High School	Retired	More than 20000 SAR	No	I do not know	I do not know the disease	I do not know the disease	I do not know the disease	I do not know the disease	1	1	1	1	5	5	No						No	No			No	Yes	No	Yes	Yes	Yes	No	No	No		No		Yes	Internet and medical websites, traditional media (TV, radio), clinics and hospitals, social media	No
484	Male	Saudi	51 - 60 years	Married	Dhamad	City	Bachelor's Degree	Retired	15001-20000 SAR	No	I do not know	No	I do not know the disease	I do not know the disease	I do not know the disease	1	1	1	1	5	1	No											No	No	No	No	No	No	No	No		No		not sure	Internet and medical websites, traditional media (TV, radio), social media	No
485	Male	Saudi	31 - 40 years	Married	Married	City	Diploma	Employee	10001-15000 SAR	No	From friends or family	Yes	Yes	No	Yes	1	1	1	1	5	1	No											No	Yes	Yes	No	Yes	Yes	No	No		No		Yes	Internet and medical websites	Maybe
